# Supplementary material for: Germline mutation landscape of DNA damage repair genes in African Americans with prostate cancer highlights potentially targetable RAD genes
Source: Nat Commun. 2022 Mar 15;13:1361. doi: 10.1038/s41467-022-28945-x (PMC8924169; doi:10.1038/s41467-022-28945-x)
Supplement: Supplementary file 4 — Supplementary Data 1 [file 41467_2022_28945_MOESM4_ESM.xls]

## Sheet: Supplementary Table  1
Supplementary Table 1: Frequency of DDRG germline variants in patients with prostate cancer
	Present Study, Kohaar et al 2021		Abida et al, 2017 (4)		Robinson et al., 2015 (5)		Pritchard et al., 2016 (6)		Castro et al., 2019 (PROREPAIR-B- Trial) (7)		Nguyen-Dumont et al, 2021 (8)		Mijuskovic et al., 2018 (9)		Nicolosi et al., 2019 (10)		Sartor et al, 2020 (11)		Antonarakis et al, 2018 (12)		Annala et al, 2017 (13)		Na et al, 2017 (14)		Darst et al, 2020****(15)		Pomerantz et al, 2017 (16)		Carter et al, 2019 (17)		Agalliu et al, 2007 (18)		Momozawa et al, 2020 (19)		Petrovics et al, 2019 (20)		Matejcic et al, 2020 (21)
Sample Nos. and Cancer Stage	N=531 (AA, N=259; CA, N=272); Localized CaP (treated with RP)		N=504 tumors from 451 patients (348 (77%; metastatic PCa, 53 (12%) had BCR after definitive therapy, and 50 (11%) locoregional disease; Subset of the cohort underwent germline analysis (N=221)		mCRPC; N=150		Metastatic Prostate Cancer; (7 case Series; 1, (SU2C-PCF)- Robinson et al, 2- SU2C-PCF validation 3- Royal Marsden Prostate Cancer Genomics series 4- University of Washington rapid autopsy program 5- Weill Cornell Medical College precision medicine program 6- University of Michigan rapid autopsy program 7- MSK-IMPACT Study); N=692*		mCRPC; N=419**		Aggressive PCa; N=837 and Controls (men without aggressive PCa); N= 7261		Aggressive PCa; N=139 (metastatic) and 144 non-aggressive PCa cases (UK Genetic Prostate Cancer Study (UKGPCS)		3607 men (with a personal history of prostate cancer including 227 AA men)		Men with prostate cancer (Sample size varies)		mCRPC patients (22 non-White men; 150 CA)		mCRPC; N=319		799 (313 patients who died of PCa and 486 patients with low-risk localized PCa of European (261 lethal; 352 localized), African (30 lethal; 89 localized), and Chinese descent; 30 lethal; 89 localized)		5,545 European-ancestry men, including 2,775 non-aggressive and 2,770 aggressive PCa cases, which included 467 metastatic cases (16.9%)		mCRPC, N= 141		1211 men; 882 and 329 patients from JH and NS cohorts; including 93% (1119/1211) CA and 5% AA (60/1211)		290 patients with early onset of disease (diagnosis <55yrs); 257 CA; 33 AA		7636 unselected Japanese patients with PCa and 12 366 male, cancer-free control individuals		1240 PCa (30% AA patients, in three different cohorts: localized early stage (T2) PCa (N = 935); advanced PCa (50% T3-4) (N = 189); and metastatic PCa (N = 116).		2,453 African American and 1,151 Ugandan cases and controls with prostate cancer
Sequencing Platform	WGS (Illumina NovaSeq Platform)		Targeted DNA Sequencing; (MSK-IMPACT) sequencing assay		WES, RNA Sequencing		Multiple sequencing platforms; Case Series 1, 2, and 6- WES; Case Series 3- targeted sequencing for 53 genes; Case Series 4 and 5- targeted deep sequencing for BROCA panel of 53 genes; Case Series 7- MSK-IMPACT hybrid capture-based next-generation sequencing assay		Custom NimbleGen SeqCap XL Target Enrichment (Roche, Pleasanton, CA) panel; 107 DDR genes		Targeted sequencing of 26 known or putative cancer predisposition genes including DDRG		WES; 177 curated DNA repair genes***		Genes ranged from 2 to 80. 62% of patients (N=2250) were screened for Invitae curated prostate cancer panel (14 genes). Analysis of other genes was ordered from larger hereditary cancer panels or through customized requests		Invitae panel-assay (14 well annotated DNA repair genes -BRCA2, BRCA1, PALB2, ATM, RAD51C, CHEK2, PMS2, BARD1, BRIP1, MLH1, MSH2, MSH6, NBN, and RAD51D		WES; 50 genes (ATM, ATR, BAP1, BARD1, BLM, BRAP, BRCA1, BRCA2, BRIP1, CDH1, CDK12, CENPQ, CHEK1, CHEK2, EPCAM1, ERCC1, ERCC2, ERCC3, ERCC4, ERCC6, FAM175A, FAM175B, FANCA, FANCC, FANCD2, FANCE, FANCF, FANCG, FANCI, FANCL, GEN1, HDAC2, MLH1, MLH3, MRE11A, MSH2, MSH6, MUTYH, NBN, PALB2, PIF1, PMS2, RAD51, RAD51B, RAD51C, RAD51D, RAD54L, RDM1, TP53, and XRCC2		Targeted germline sequencing; 22 DNA repair genes (ATM, ATR, BRCA1, BRCA2, CDK12, ERCC1, ERCC2, ERCC3, ERCC4, ERCC5, FANCA, FANCC, FANCD2, FANCE, FANCF, FANCG, MLH1, MSH2, MSH6, PALB2, RAD51B, and RAD51C)		WES; BRCA1/BRCA2/ATM		WES; 155 DNA repair genes; present study includes top 15 DDRG		Targeted sequencing was performed using the Illumina TruSight Cancer Sequencing Panel. The panel includes 94 genes (including 35 DDRG)		Targeted sequencing -BRCA1/2 and ATM (three-gene panel) as a primary objective and other 51 DDR genes (Targeted sequencing panel at NS University Health System Genomics Core Laboratory)		All coding and non-coding regions of the BRCA2 gene were screened for mutations by PCR based approach		Complete coding regions and 2-bp flanking intronic sequences of all eight genes (37 982 bp) by a multiplex polymerase chain reaction–based target sequence method		BRCA1 and BRCA2 genes were sequenced (Ion AmpliSeq targeted sequencing)		19 DDRG (Targeted exome sequencing)
		Gene Frequency AA, N 259 (%); CA N 272 (%)		Gene Frequency (%); Overall Germline Variant % positivity= 19%				Gene Frequency (%)		Gene Frequency (%)		Gene Frequency (%)		Gene Frequency (%)		Gene Frequency (%)		Gene Frequency (%)		Gene Frequency (%)		Gene Frequency (%)		Gene Frequency (%)				Gene Frequency (%)		Gene Frequency (%)		Gene Frequency (%)		Gene Frequency (%)		Gene Frequency (%)		Gene Frequency (%); case/control	Gene Frequency (%); AA case/AA control	Gene Frequency (%); Uganda case/ control
	RAD51	2.70; 0	BRCA2	9	BRCA2	5.3	BRCA2	5.4	ATM	2	ATM	1.7; 0.3	BRCA2	2.9	ATM	2	ATM	0.97 (AA, N 206); 2.1 (CA, N 2302)	BRCA1/BRCA2/ATM panel	0 (AA); 5.2 (CA)	BRCA2	7.5	BRCA2 (lethal CaP)	3.51	BRCA2	2.5 (AG) ; 0.8 (NAG)	BRCA2	5.7	BRCA1/2 /ATM Panel	8.2 (metastatic disease at diagnosis); 5.3 (localized disease at diagnosis); 1.4 (localized PCa)	BRCA2	0.78% (CA) 0 (AA)	BRCA2	1.1 (cases); 0.2 (controls)	BRCA1/2	3.1 (advanced and metastatic CaP); 0.7 (organ confined); 1.4 (AA), 1 (CA)	BRCA2	0.01/0.003	0.006/0.003	0.02/0.002
	RAD54L	2.32; 0.74	BRCA1	1	BRCA1	1.3	BRCA1	0.9	BRCA1	1	BARD1	0.1; 0.1	ATM	2.2	BRCA1	1.3	BRCA1	1.4 (AA, N 213); 1.2 (CA, N 2469)			PALB2	0.63	BRCA2 (localized CaP)	0.82	PALB2	0.65 (AG); 0.11 (NAG)	ATM	0.7					ATM	0.5 (cases); 0.2 (controls)			ATM	0.01/0.03	0.005/0.003	0.01/0
	POLG	2.32; 4.41	ATM	2	ATM	0.67	ATM	1.6	BRCA2	3	BRCA1	0.6; 0.1	NBN	2.2	BRCA2	4.7	BRCA2	2.80 (AA, N 214); 4.78 (CA, N 2488)			CDK12	0.63	ATM (lethal CaP)	1.92	ATM	1.6 (AG) ; 0.8 (NAG)	BLM	0.7					BRCA1	0.2 (cases); 0.1 (controls)			PALB2	0.007/0.002	0.002/0	0.001/0
	PMS2	1.93 ; 0	CHEK2	4			CHEK2	1.9	PALB2	0	BRCA2	2.3; 0.3			BRIP1	0.3	BRIP1	0 (AA, N 148); 0.39 (CA, N 1779)			BRCA1	0.31	ATM (localized CaP)	0.41	BRCA2/PALB2/ATM Panel	1.7 (NAG); 4.7 (AG); 5.1 (metastatic PCa)	FANCA	0.7					CHEK2	0.2 (cases); 0.1 (controls)			NBN	0.002/0	0.003/0.001	0.01/0.002
	RAD54B	1.54; 0.37	FH	1			PMS2	0.3	CHEK2	0.5	BRIP1	0.1; 0.3			ATM	2	CHEK2	0.48 (AA, N 207); 3.1 (CA, N 2379)			ATM	0.31	BRCA1 (lethal CaP)	0.64			MSH2	0.7					PALB2	0.1 (cases); 0 (controls)			CHEK2	0.004/0.001	0.003/0.01
	BRCA1	1.54; 0	PMS2	<1			NBN	0.3	MUTYH	3	CHEK2	1; 0.8			MUTYH	2.4 (total); (0.88 AA)	NBN	0 (AA, N 200); 0.44 (CA, N 2262)			FANCC	0.31	BRCA1 (localized CaP)	0.41									BRIP1	0.1 (cases); 0.1 (controls)			RAD51C	0/0.0007	0/0.001
	CHEK2	1.54; 0.74	NBN	<1			PALB2	0.4	CDK7	0.2	FANCM	0.5; 0.3			MSH2	0.69	PALB2	1.1 (AA, N 182); 0.6 (CA, N 2171)			FANCF	0.31											NBN	0 (cases); 0 (controls)			PMS2	0.001/0	0.001/0	0.001/0
	FANCL	1.16; 0.74	PALB2	<1			BRIP1	0.2	DCLRE1	0.2	MLH1	0; 0.1			MSH6	0.45	RAD51C	0.68 (AA, N 148); 0.23 (CA, N 1760)			ERCC2	0.31															MRE11A	0.0005/0.002	0/0.003
	MUTYH	0.77; 1.10	BRIP1	<1			RAD51B	0.3	EME2	0.5	MRE11A	0; 0.1			MLH1	0.06	RAD51D	0 (AA, N 162); 0.15 (CA, N 1904)																			TP53	0/0.0007	0/0.001	0.001/0
	HFM1	0.77; 0					RAD51C	0.14	ERCC2	0.2	MSH2	0.1; 0			CHEK2	2.9	MSH2	0 (AA, N 212); 0.79 (CA, N 2408)																			BRIP1	0.005/0
	POLH	0.77; 0					RAD51D	0.4	ERCC3	0.2	MSH6	0.4; 0.2			TP53	0.66	MSH6	0 (AA, N 213); 0.37 (CA, N 2403)																			XRCC2	0.005/1	0.0007/0
	ATM	0.77; 0.74					ATR	0.3	ERCC6	0.2	MUTYH	0; 0			FANCA		PMS2	0.47 (AA, N 212); 0.42 (CA, N 2403)																			BARD1	0.005/0.001	0.0007/0.002	0.003/0.002
	ERCC2	0.77; 2.21					FAM175A	0.2	FANCD2	0.7	NBN	0.1, 0.2			NBN	0.32	BARD1	0 (AA, N 140); 0 (CA, N 1695)																			BRCA1	0.002/0.001	0.002/0.001
	MSH2	0.39; 0					GEN1	0.5	FANCE	0.5	PALB2	0.5; 0.2			PALB2	0.56 (total); (0.88 AA)	MLH1	0 (AA, N 212); 0.08 (CA, N 2402)																			MLH1	0.001/0.007	0.002/0.002
	MSH6	0.39; 1.10					MREL11A	0.1	FANCF	0.2	PMS2	0.2, 0			PMS2	0.54(total); (0.44 AA)																					RAD50	0.001/0.007	0.002/0.003
	IDH1	0.39; 0.74					MSH2	0.1	FANCG	0.2	RAD50	0; 0.3			RAD51B																						MSH6	0.002/0.002	0.003/0	0.002/0.01
	OGG1	0.39; 1.47					MSH6	0.1	FANCL	0.5	RAD51C	0; 0.1			RAD51C	0.2(total); (0.44 AA)
	FANCD2	0.39; 0.74					MLH1	0	FANCM	0.2	RAD51D	0.1; 0.1			RAD51D	0.2
	POLK	0.39; 0					BAP1	0	GTF2H4	0.5	RECQL	0.2; 0.4			RAD50	0.32
	RRM2B	0.39; 0					BARD1	0	MMS19	0.2	RNASEL	0.6; 1.5
	BRCA2	0.39; 0					XRCC2	0	MRE11A	0.5	STK11	0; 0
	FANCI	0.39; 0							MSH2	0.2	TP53	0; 0.1
	TELO2	0.39; 0.37							PARP3	0.2
	ERCC4	0.39; 0.37							PMS1	0.2
	RAD51C	0.39; 0							RAD17	0.5
	PNKP	0.39; 0							RAD54L	0.2
	ERCC3	0; 0.37							RPA2	0.2
	ATR	0; 0.37							XPA	0.2
	TDP2	0; 0.37							XPC	0.2
	TTK	0; 0.37
	GTF2H5	0; 0.74
	NBN	0; 0.74
	FANCC	0; 0.37
	XPA	0; 0.37
	ERCC6	0; 0.37
	DNA2	0; 0.37
	UNG	0; 0.37
	MLH3	0; 0.37
	FAN1	0; 0.74
	INO80	0; 0.37
	BLM	0; 0.37
	NTHL1	0; 0.37
	FANCA	0; 2.94
	TP53	0; 0.37
	LIG1	0; 0.37
	PCNA	0; 0.37
*includes- Non-Hispanic white- 70 (M) 506 (MN); Non-Hispanic Black-4 (M) 36 (MN)) **The sample size were 561 (BAP1, BARD1, BRIP1, and FAM175A), 437 (GEN1), and 534 (CHEK2).
** Spanish Population
***Wood RD, Mitchell M, Lindahl T. Mutat Res. 2005 Sep 4; 577(1-2):275-83.
****The HR/FA pathway was the only pathway with a statisti- cally significant association, with carriers of P/LP/D HR/FA alleles having 1.27-fold increased risk of PCa death
