# Supplementary material for: Germline mutation landscape of DNA damage repair genes in African Americans with prostate cancer highlights potentially targetable RAD genes
Source: Nat Commun. 2022 Mar 15;13:1361. doi: 10.1038/s41467-022-28945-x (PMC8924169; doi:10.1038/s41467-022-28945-x)
Supplement: Supplementary file 5 — Supplementary Data 2 [file 41467_2022_28945_MOESM5_ESM.xls]

## Sheet: Supplementary Table 2
Supplementary Table 2: DDRG germline mutation ddPCR validation summary
Chromosome	Location	Reference Allele	Alternative Allele	Gene	Type	Mutation	Variation Type	Transcript	Amino Acid Change	Validation status
1	46260853	C	T	RAD54L	exonic	Missense_Mutation	SNP	NM_003579	R202C	validated
2	47800616	T	C	MSH6	exonic	Missense_Mutation	SNP	NM_001281492	V748A	validated
17	43106478	A	C	BRCA1	exonic	Missense_Mutation	SNP	NM_007297	C17G	validated
15	40731103	C	T	RAD51	exonic	Nonsense_Mutation	SNP	NM_001164270	R275X	validated
15	89326947	C	A	POLG	exonic	Missense_Mutation	SNP	NM_001126131	G517V	validated
15	89330184	G	A	POLG	exonic	Missense_Mutation	SNP	NM_001126131	T251I	validated
13	32394814	C	T	BRCA2	exonic	Nonsense_Mutation	SNP	NM_000059	R3128X	validated
15	40718818	G	A	RAD51	exonic	Missense_Mutation	SNP	NM_001164269	R151Q	validated
15	89323423	A	G	POLG	exonic	Missense_Mutation	SNP	NM_001126131	F749S	validated
15	89323460	C	G	POLG	exonic	Missense_Mutation	SNP	NM_001126131	G737R	validated
15	89330106	T	A	POLG	exonic	Missense_Mutation	SNP	NM_001126131	H277L	validated
15	89327166	C	T	POLG	splicing	UNKNOWN	SNP	NA	NA	validated
17	43104967	A	C	BRCA1	intronic	UNKNOWN	SNP			validated
8	94391872	C	T	RAD54B	exonic	Missense_Mutation	SNP	NM_001205263	A332T	validated
1	45331556	C	T	MUTYH	exonic	Missense_Mutation	SNP	NM_001350650	G253D	validated
7	5997415	G	T	PMS2	exonic	Missense_Mutation	SNP	NM_001322008	S132R	validated
7	5999165	G	C	PMS2	exonic	Missense_Mutation	SNP	NM_001322008	C110W	validated
7	5999193	C	T	PMS2	exonic	Missense_Mutation	SNP	NM_001322008	G101E	validated
8	94391698	C	A	RAD54B	exonic	Missense_Mutation	SNP	NM_001205263	G390W	validated
8	94393778	G	A	RAD54B	exonic	Missense_Mutation	SNP	NM_001205263	P311S	validated
8	94400440	A	G	RAD54B	exonic	Missense_Mutation	SNP	NM_001205263	I139T	validated
15	89325639	G	A	POLG	exonic	Missense_Mutation	SNP	NM_001126131	P587L	*validated for 1 patient (0414A; Heterozygous) and not validated for another patient 1893A;WT)
1	46260597	C	T	RAD54L	exonic	Missense_Mutation	SNP	NM_003579	P155S	validated
1	46278086	G	A	RAD54L	exonic	Missense_Mutation	SNP	NM_003579	R683H	validated
11	108281168	G	A	ATM	exonic	Silent	SNP	NM_000051	K1192K	validated
11	108304673	A	C	ATM	splicing	UNKNOWN	SNP	NA	NA	validated
11	108343221	G	A	ATM	splicing	UNKNOWN	SNP	NA	NA	validated
22	28712018	C	T	CHEK2	splicing	UNKNOWN	SNP			validated
22	28725099	A	G	CHEK2	exonic	Missense_Mutation	SNP	NM_007194	I157T	validated
19	45352249	G	C	ERCC2	exonic	Missense_Mutation	SNP	NM_000400	A717G	validated
19	45352331	G	A	ERCC2	exonic	Missense_Mutation	SNP	NM_000400	R690W	validated
19	45364463	G	A	ERCC2	exonic	Missense_Mutation	INDEL	NM_001130867	R203C	validated
19	45365128	C	G	ERCC2	exonic	Missense_Mutation	SNP	NM_001130867	D107H	validated
19	45368655	C	T	ERCC2	exonic	Missense_Mutation	SNP	NM_001130867	R88H	validated
2	58159793	G	GTAAT	FANCL	exonic	Frame_Shift_Ins	INDEL	NM_001114636	T372fs	validated
15	89325639	G	A	POLG	exonic	Missense_Mutation	SNP	NM_001126131	P587L	*not validated (1893A; WT)
chr16	89767168	G	C	FANCA	exonic	Missense_Mutation	SNP	NM_000135	S858R	validated
chr13	32394814	C	T	BRCA2	exonic	Nonsense_Mutation	SNP	NM_000059	R3128X	validated
chr15	30905606	C	T	FAN1	exonic	Nonsense_Mutation	SNP	NM_001146094	Q315X	validated
chr9	95125085	C	A	FANCC	splicing	UNKNOWN	SNP	NA	NA	validated
chr14	75047174	C	A	MLH3	exonic	Nonsense_Mutation	SNP	NM_001040108	E828X	validated
chr17	58703194	A	G	RAD51C	splicing	UNKNOWN	SNP	NA	NA	validated
chr2	47800616	T	C	MSH6	exonic	Missense_Mutation	SNP	NM_001281492	V748A	validated
42/43 mutations in 74 patients were validated by Droplet Digital PCR (ddPCR) method.
Total number of patients screened including controls (wt)- 119 (99.15% concordance, 118/119)
1893A sample was excluded due to QC
