# Supplementary material for: Germline mutation landscape of DNA damage repair genes in African Americans with prostate cancer highlights potentially targetable RAD genes
Source: Nat Commun. 2022 Mar 15;13:1361. doi: 10.1038/s41467-022-28945-x (PMC8924169; doi:10.1038/s41467-022-28945-x)
Supplement: Supplementary file 6 — Supplementary Data 3 [file 41467_2022_28945_MOESM6_ESM.xls]

## Sheet: Supplementary Table 3
Supplementary Table 3: DDRG germline mutation functional scoring by Engenome eVai analysis
Chr	Pos	Ref	Alt	Gene	type	var_region	var_type	Transcript	AA_Change	CADD	Functional
chr16	1495402	G	A	TELO2	exonic	Missense_Mutation	SNP	NM_016111	G131D	12.66	PaPI:0.014(B)|DANN:0.9906475233664436|PolyPhen2:0.013(B)|SIFT:0.65(B)|dbscSNV:NA/NA
chr16	1502986	G	T	TELO2	exonic	Missense_Mutation	SNP	NM_016111	R609L	35	PaPI:1.0(D)|DANN:0.9982992159279142|PolyPhen2:0.999(D)|SIFT:0.0(D)|dbscSNV:NA/NA
chr16	2043727	C	T	NTHL1	splicing	UNKNOWN	SNP	NA	NA	24.6	PAPI:NA|DANN:0.9952739027471545|PolyPhen2:NA|SIFT:NA|dbscSNV:0.99993872479901/0.934
chr20	5119579	T	A	PCNA	exonic	Missense_Mutation	SNP	NM_182649	S74C	23.9	PaPI:0.884(D)|DANN:0.9829963740196147|PolyPhen2:0.278(B)|SIFT:0.02(D)|dbscSNV:0.990795852246932/0.87
chr7	5977638	G	A	PMS2	exonic	Missense_Mutation	SNP	NM_001322008	R693W	34	PaPI:1.0(D)|DANN:0.9992055729466355|PolyPhen2:1.0(D)|SIFT:0.0(D)|dbscSNV:NA/NA
chr7	5982890	G	A	PMS2	exonic	Missense_Mutation	SNP	NM_001322008	T597M	27	PaPI:1.0(D)|DANN:0.9991016247573211|PolyPhen2:0.961(D)|SIFT:0.0(D)|dbscSNV:NA/NA
chr7	5997415	G	T	PMS2	exonic	Missense_Mutation	SNP	NM_001322008	S132R	25.9	PaPI:0.911(D)|DANN:0.9971801566227588|PolyPhen2:0.894(D)|SIFT:0.39(B)|dbscSNV:NA/NA
chr7	5999165	G	C	PMS2	exonic	Missense_Mutation	SNP	NM_001322008	C110W	29.9	PaPI:0.993(D)|DANN:0.9944457655089853|PolyPhen2:0.993(D)|SIFT:0.17(B)|dbscSNV:NA/NA
chr7	5999193	C	T	PMS2	exonic	Missense_Mutation	SNP	NM_001322008	G101E	29.3	PaPI:0.999(D)|DANN:0.9980021569920705|PolyPhen2:0.999(D)|SIFT:0.47(B)|dbscSNV:NA/NA
chr17	7675070	C	T	TP53	exonic	Missense_Mutation	SNP	NM_001126115	R49H	28.5	PaPI:1.0(D)|DANN:0.9994395562599155|PolyPhen2:0.966(D)|SIFT:0.0(D)|dbscSNV:NA/NA
chr3	9750423	G	A	OGG1	exonic	Missense_Mutation	SNP	NM_002542	R46Q	34	PaPI:1.0(D)|DANN:0.9995197891653992|PolyPhen2:0.998(D)|SIFT:0.0(D)|dbscSNV:0.999733683561815/0.988
chr3	10046624	TCAGA	T	FANCD2	exonic	Frame_Shift_Del	INDEL	NM_001018115	Q394fs	NA	PaPI:0.996(D)|DANN:NA|PolyPhen2:NA|SIFT:NA|dbscSNV:NA/NA
chr3	10065921	CT	C	FANCD2	exonic	Frame_Shift_Del	INDEL	NM_001018115	A776fs	NA	PaPI:0.975(D)|DANN:NA|PolyPhen2:NA|SIFT:NA|dbscSNV:NA/NA
chr3	10094287	A	G	FANCD2	splicing	UNKNOWN	SNP	NA	NA	24	PAPI:NA|DANN:0.9946242147757297|PolyPhen2:NA|SIFT:NA|dbscSNV:0.99994568797423/0.932
chr16	13928236	G	A	ERCC4	splicing	UNKNOWN	SNP	NA	NA	27.3	PAPI:NA|DANN:0.995406877886501|PolyPhen2:NA|SIFT:NA|dbscSNV:0.999990361384395/0.938
chr16	13947991	C	T	ERCC4	exonic	Missense_Mutation	SNP	NM_005236	R799W	35	PaPI:1.0(D)|DANN:0.9992881874250776|PolyPhen2:0.984(D)|SIFT:0.0(D)|dbscSNV:NA/NA
chr6	24658560	C	T	TDP2	splicing	UNKNOWN	SNP	NA	NA	24.3	PAPI:NA|DANN:0.9918671348520245|PolyPhen2:NA|SIFT:NA|dbscSNV:0.999949962508874/0.938
chr22	28695209	C	CACTGAAGTGACACTTGAGT	CHEK2	exonic	Frame_Shift_Ins	INDEL	NM_001349956	R364fs	NA	PaPI:0.996(D)|DANN:NA|PolyPhen2:NA|SIFT:NA|dbscSNV:NA/NA
chr22	28695219	G	A	CHEK2	exonic	Missense_Mutation	SNP	NM_001349956	S361F	29.8	PaPI:0.988(D)|DANN:0.9983643213621672|PolyPhen2:0.987(D)|SIFT:0.06(B)|dbscSNV:NA/NA
chr22	28712018	C	T	CHEK2	splicing	UNKNOWN	SNP	NA	NA	25.3	PAPI:NA|DANN:0.9944429933551703|PolyPhen2:NA|SIFT:NA|dbscSNV:0.999986675681007/0.936
chr22	28725099	A	G	CHEK2	exonic	Missense_Mutation	SNP	NM_007194	I157T	21.1	PaPI:0.9319999999999999(D)|DANN:0.9983815730052907|PolyPhen2:0.906(D)|SIFT:0.07(B)|dbscSNV:NA/NA
chr22	28734468	G	A	CHEK2	exonic	Missense_Mutation	SNP	NM_001005735	P85L	17.33	PaPI:0.353(B)|DANN:0.9883218815397787|PolyPhen2:0.958(D)|SIFT:0.33(B)|dbscSNV:NA/NA
chr15	30905583	CTG	C	FAN1	exonic	Frame_Shift_Del	INDEL	NM_001146094	T307fs	NA	PaPI:0.957(D)|DANN:NA|PolyPhen2:NA|SIFT:NA|dbscSNV:NA/NA
chr15	30905606	C	T	FAN1	exonic	Nonsense_Mutation	SNP	NM_001146094	Q315X	35	PaPI:0.972(D)|DANN:0.9887377590653291|PolyPhen2:NA|SIFT:NA|dbscSNV:NA/NA
chr13	32394814	C	T	BRCA2	exonic	Nonsense_Mutation	SNP	NM_000059	R3128X	54	PaPI:0.988(D)|DANN:0.9971656006336416|PolyPhen2:NA|SIFT:NA|dbscSNV:NA/NA
chr15	40701876	C	G	RAD51	exonic	Nonsense_Mutation	SNP	NM_001164269	S99X	24	PaPI:0.945(D)|DANN:0.9034604513597169|PolyPhen2:NA|SIFT:NA|dbscSNV:NA/NA
chr15	40701912	T	TA	RAD51	exonic	Frame_Shift_Ins	INDEL	NM_001164269	V111fs	NA	PaPI:0.946(D)|DANN:NA|PolyPhen2:NA|SIFT:NA|dbscSNV:NA/NA
chr15	40718818	G	A	RAD51	exonic	Missense_Mutation	SNP	NM_001164269	R151Q	22.7	PaPI:0.007(B)|DANN:0.29642453040993505|PolyPhen2:0.007(B)|SIFT:0.91(B)|dbscSNV:NA/NA
chr15	40731103	C	T	RAD51	exonic	Nonsense_Mutation	SNP	NM_001164270	R275X	14.03	PaPI:0.847(D)|DANN:0.9912407090157268|PolyPhen2:NA|SIFT:NA|dbscSNV:NA/NA
chr15	41071895	C	A	INO80	exonic	Missense_Mutation	SNP	NM_017553	G520V	24.6	PaPI:0.282(B)|DANN:0.9976998967883441|PolyPhen2:0.253(B)|SIFT:0.06(B)|dbscSNV:NA/NA
chr17	43091758	TCC	TC	BRCA1	exonic	Frame_Shift_Del	INDEL	NM_007297	E1210fs	NA	PaPI:0.992(D)|DANN:NA|PolyPhen2:NA|SIFT:NA|dbscSNV:NA/NA
chr17	43094706	G	GCCACATGGCT	BRCA1	exonic	Frame_Shift_Ins	INDEL	NM_007297	G228fs	NA	PaPI:1.0(D)|DANN:NA|PolyPhen2:NA|SIFT:NA|dbscSNV:NA/NA
chr17	43104967	A	C	BRCA1	intronic	UNKNOWN	SNP	NA	NA	NA	PAPI:NA|DANN:0.8894628018728746|PolyPhen2:NA|SIFT:NA|dbscSNV:0.999952654813164/0.96
chr17	43106478	A	C	BRCA1	exonic	Missense_Mutation	SNP	NM_007297	C17G	25	PaPI:1.0(D)|DANN:0.6695106110863523|PolyPhen2:0.999(D)|SIFT:0.0(D)|dbscSNV:NA/NA
chr15	43403697	G	T	TUBGCP4	exonic	Silent	SNP	NM_001286414	L583L	NA	PAPI:NA|DANN:0.8033327939126281|PolyPhen2:NA|SIFT:NA|dbscSNV:NA/NA
chr15	43403798	AG	A	TUBGCP4	exonic	Frame_Shift_Del	INDEL	NM_001286414	K617fs	NA	PaPI:0.98(D)|DANN:NA|PolyPhen2:NA|SIFT:NA|dbscSNV:NA/NA
chr6	43583017	G	GT	POLH	exonic	Frame_Shift_Ins	INDEL	NM_001291970	V50fs	NA	PaPI:0.996(D)|DANN:NA|PolyPhen2:NA|SIFT:NA|dbscSNV:NA/NA
chr1	45331556	C	T	MUTYH	exonic	Missense_Mutation	SNP	NM_001350650	G253D	29.4	PaPI:1.0(D)|DANN:0.998489942232989|PolyPhen2:0.999(D)|SIFT:0.01(D)|dbscSNV:0.994751237040981/0.792
chr19	45352249	G	C	ERCC2	exonic	Missense_Mutation	SNP	NM_000400	A717G	24.5	PaPI:0.964(D)|DANN:0.9967826338645371|PolyPhen2:0.164(B)|SIFT:0.03(D)|dbscSNV:NA/NA
chr19	45352331	G	A	ERCC2	exonic	Missense_Mutation	SNP	NM_000400	R690W	34	PaPI:1.0(D)|DANN:0.9991004709947799|PolyPhen2:0.986(D)|SIFT:0.0(D)|dbscSNV:NA/NA
chr19	45353137	C	T	ERCC2	exonic	Missense_Mutation	SNP	NM_000400	G593R	32	PaPI:1.0(D)|DANN:0.9981009055445134|PolyPhen2:1.0(D)|SIFT:0.0(D)|dbscSNV:NA/NA
chr19	45353139	C	T	ERCC2	exonic	Missense_Mutation	SNP	NM_000400	R592H	33	PaPI:1.0(D)|DANN:0.9988145887141126|PolyPhen2:0.998(D)|SIFT:0.0(D)|dbscSNV:NA/NA
chr19	45357368	G	C	ERCC2	exonic	Missense_Mutation	SNP	NM_000400	L461V	25.3	PaPI:1.0(D)|DANN:0.9977066037466906|PolyPhen2:0.902(D)|SIFT:0.0(D)|dbscSNV:NA/NA
chr19	45364463	G	A	ERCC2	exonic	Missense_Mutation	SNP	NM_001130867	R203C	34	PaPI:1.0(D)|DANN:0.9993713572902421|PolyPhen2:0.954(D)|SIFT:0.0(D)|dbscSNV:NA/NA
chr19	45365128	C	G	ERCC2	exonic	Missense_Mutation	SNP	NM_001130867	D107H	29.4	PaPI:1.0(D)|DANN:0.9953954140048654|PolyPhen2:0.999(D)|SIFT:0.0(D)|dbscSNV:NA/NA
chr19	45368655	C	T	ERCC2	exonic	Missense_Mutation	SNP	NM_001130867	R88H	35	PaPI:1.0(D)|DANN:0.9994251786723721|PolyPhen2:1.0(D)|SIFT:0.0(D)|dbscSNV:NA/NA
chr1	46260597	C	T	RAD54L	exonic	Missense_Mutation	SNP	NM_003579	P155S	31	PaPI:1.0(D)|DANN:0.9988945063780257|PolyPhen2:0.946(D)|SIFT:0.0(D)|dbscSNV:NA/NA
chr1	46260761	G	A	RAD54L	exonic	Missense_Mutation	SNP	NM_003579	R171Q	23.2	PaPI:0.053(B)|DANN:0.9976365223431781|PolyPhen2:0.048(B)|SIFT:0.52(B)|dbscSNV:NA/NA
chr1	46260853	C	T	RAD54L	exonic	Missense_Mutation	SNP	NM_003579	R202C	34	PaPI:0.978(D)|DANN:0.9987595180069924|PolyPhen2:0.976(D)|SIFT:0.14(B)|dbscSNV:NA/NA
chr1	46260902	C	T	RAD54L	exonic	Missense_Mutation	SNP	NM_003579	S218L	33	PaPI:1.0(D)|DANN:0.9990495157851289|PolyPhen2:0.287(B)|SIFT:0.0(D)|dbscSNV:NA/NA
chr1	46267581	G	C	RAD54L	exonic	Missense_Mutation	SNP	NM_003579	L338F	26.7	PaPI:1.0(D)|DANN:0.998934175626665|PolyPhen2:1.0(D)|SIFT:0.0(D)|dbscSNV:NA/NA
chr1	46278086	G	A	RAD54L	exonic	Missense_Mutation	SNP	NM_003579	R683H	32	PaPI:0.998(D)|DANN:0.9992282180815885|PolyPhen2:0.998(D)|SIFT:0.04(D)|dbscSNV:NA/NA
chr2	47414417	AG	A	MSH2	exonic	Frame_Shift_Del	INDEL	NM_000251	Q314fs	NA	NA
chr2	47800616	T	C	MSH6	exonic	Missense_Mutation	SNP	NM_001281492	V748A	0.005	PaPI:0.072(B)|DANN:0.7259771545986986|PolyPhen2:0.065(B)|SIFT:0.41(B)|dbscSNV:NA/NA
chr19	48136105	C	T	LIG1	exonic	Missense_Mutation	SNP	NM_001289064	R383H	35	PaPI:1.0(D)|DANN:0.9995543277502787|PolyPhen2:0.999(D)|SIFT:0.0(D)|dbscSNV:NA/NA
chr10	49483459	A	C	ERCC6	exonic	Missense_Mutation	SNP	NM_000124	Y627D	23.7	PaPI:0.8(D)|DANN:0.9570835935051643|PolyPhen2:0.705(D)|SIFT:0.26(B)|dbscSNV:NA/NA
chr19	49862106	C	T	PNKP	splicing	UNKNOWN	SNP	NA	NA	25.5	PAPI:NA|DANN:0.9954599342402968|PolyPhen2:NA|SIFT:NA|dbscSNV:0.999924984442644/0.892
chr2	58159793	G	GTAAT	FANCL	exonic	Frame_Shift_Ins	INDEL	NM_001114636	T372fs	NA	PaPI:0.992(D)|DANN:NA|PolyPhen2:NA|SIFT:NA|dbscSNV:NA/NA
chr2	58222018	CTT	C	FANCL	exonic	Frame_Shift_Del	INDEL	NM_001114636	Q99fs	NA	PaPI:0.968(D)|DANN:NA|PolyPhen2:NA|SIFT:NA|dbscSNV:NA/NA
chr17	58703194	A	G	RAD51C	splicing	UNKNOWN	SNP	NA	NA	25.3	PAPI:NA|DANN:0.9927322819420079|PolyPhen2:NA|SIFT:NA|dbscSNV:0.999988247793601/0.928
chr10	68459164	C	T	DNA2	exonic	Nonsense_Mutation	SNP	NM_001080449	W220X	40	PaPI:0.996(D)|DANN:0.994861231371243|PolyPhen2:NA|SIFT:NA|dbscSNV:NA/NA
chr14	75047174	C	A	MLH3	exonic	Nonsense_Mutation	SNP	NM_001040108	E828X	35	PaPI:1.0(D)|DANN:0.9730442370908836|PolyPhen2:NA|SIFT:NA|dbscSNV:NA/NA
chr5	75547107	G	A	POLK	exonic	Missense_Mutation	SNP	NM_016218	E29K	24.8	PaPI:0.928(D)|DANN:0.9991726374533987|PolyPhen2:0.754(D)|SIFT:0.01(D)|dbscSNV:NA/NA
chr6	80035083	A	T	TTK	exonic	Missense_Mutation	SNP	NM_001166691	E570D	26	PaPI:1.0(D)|DANN:0.998780218944038|PolyPhen2:0.999(D)|SIFT:0.0(D)|dbscSNV:NA/NA
chr15	89300321	AAGAG	A	FANCI	exonic	Frame_Shift_Del	INDEL	NM_018193	E882fs	NA	PaPI:0.96(D)|DANN:NA|PolyPhen2:NA|SIFT:NA|dbscSNV:NA/NA
chr15	89320957	A	ATC	POLG	exonic	Frame_Shift_Ins	INDEL	NM_001126131	D930fs	NA	PaPI:0.988(D)|DANN:NA|PolyPhen2:NA|SIFT:NA|dbscSNV:NA/NA
chr15	89320966	CCT	C	POLG	exonic	Frame_Shift_Del	INDEL	NM_001126131	R927fs	NA	PaPI:0.984(D)|DANN:NA|PolyPhen2:NA|SIFT:NA|dbscSNV:NA/NA
chr15	89323423	A	G	POLG	exonic	Missense_Mutation	SNP	NM_001126131	F749S	31	PaPI:1.0(D)|DANN:0.9984770856141731|PolyPhen2:0.999(D)|SIFT:0.0(D)|dbscSNV:NA/NA
chr15	89323460	C	G	POLG	exonic	Missense_Mutation	SNP	NM_001126131	G737R	32	PaPI:1.0(D)|DANN:0.9993920187175542|PolyPhen2:0.988(D)|SIFT:0.0(D)|dbscSNV:NA/NA
chr15	89325639	G	A	POLG	exonic	Missense_Mutation	SNP	NM_001126131	P587L	27.8	PaPI:1.0(D)|DANN:0.9984400487990517|PolyPhen2:0.998(D)|SIFT:0.0(D)|dbscSNV:NA/NA
chr15	89326918	GATCC	G	POLG	exonic	Frame_Shift_Del	INDEL	NM_001126131	M525fs	NA	PaPI:0.996(D)|DANN:NA|PolyPhen2:NA|SIFT:NA|dbscSNV:NA/NA
chr15	89326947	C	A	POLG	exonic	Missense_Mutation	SNP	NM_001126131	G517V	7.915	PaPI:0.001(B)|DANN:0.501711549301039|PolyPhen2:0.001(B)|SIFT:0.35(B)|dbscSNV:NA/NA
chr15	89327166	C	T	POLG	splicing	UNKNOWN	SNP	NA	NA	25.8	PAPI:NA|DANN:0.9956253411952342|PolyPhen2:NA|SIFT:NA|dbscSNV:0.999986741007567/0.93
chr15	89330106	T	A	POLG	exonic	Missense_Mutation	SNP	NM_001126131	H277L	21	PaPI:0.063(B)|DANN:0.9682243159332912|PolyPhen2:0.057(B)|SIFT:0.1(B)|dbscSNV:NA/NA
chr15	89330184	G	A	POLG	exonic	Missense_Mutation	SNP	NM_001126131	T251I	7.183	PaPI:0.8160000000000001(D)|DANN:0.9835161636758581|PolyPhen2:0.0(B)|SIFT:0.03(D)|dbscSNV:NA/NA
chr16	89767168	G	C	FANCA	exonic	Missense_Mutation	SNP	NM_000135	S858R	2.888	PaPI:0.159(B)|DANN:0.9301754513554379|PolyPhen2:0.143(B)|SIFT:0.19(B)|dbscSNV:NA/NA
chr8	89978293	T	C	NBN	exonic	Missense_Mutation	SNP	NM_002485	I171V	13.94	PaPI:1.0(D)|DANN:0.9981669564702338|PolyPhen2:0.994(D)|SIFT:0.0(D)|dbscSNV:NA/NA
chr15	90761015	C	T	BLM	exonic	Nonsense_Mutation	SNP	NM_000057	Q548X	35	PaPI:0.996(D)|DANN:0.9966572283306219|PolyPhen2:NA|SIFT:NA|dbscSNV:NA/NA
chr1	91313956	C	G	HFM1	splicing	UNKNOWN	SNP	NA	NA	26.8	PAPI:NA|DANN:0.9958415132133112|PolyPhen2:NA|SIFT:NA|dbscSNV:0.999981760802075/0.938
chr1	91343442	AAT	A	HFM1	exonic	Frame_Shift_Del	INDEL	NM_001017975	N774fs	NA	PaPI:1.0(D)|DANN:NA|PolyPhen2:NA|SIFT:NA|dbscSNV:NA/NA
chr8	94391698	C	A	RAD54B	exonic	Missense_Mutation	SNP	NM_001205263	G390W	35	PaPI:1.0(D)|DANN:0.9958986355016375|PolyPhen2:0.999(D)|SIFT:0.0(D)|dbscSNV:NA/NA
chr8	94391872	C	T	RAD54B	exonic	Missense_Mutation	SNP	NM_001205263	A332T	29.8	PaPI:0.635(D)|DANN:0.9987286482859794|PolyPhen2:0.589(D)|SIFT:0.19(B)|dbscSNV:NA/NA
chr8	94393778	G	A	RAD54B	exonic	Missense_Mutation	SNP	NM_001205263	P311S	29.9	PaPI:1.0(D)|DANN:0.9992719613160091|PolyPhen2:0.999(D)|SIFT:0.0(D)|dbscSNV:NA/NA
chr8	94399512	A	G	RAD54B	exonic	Missense_Mutation	SNP	NM_001205263	L243P	29.7	PaPI:1.0(D)|DANN:0.9992196186822776|PolyPhen2:0.933(D)|SIFT:0.0(D)|dbscSNV:NA/NA
chr8	94400440	A	G	RAD54B	exonic	Missense_Mutation	SNP	NM_001205263	I139T	27.3	PaPI:1.0(D)|DANN:0.9986762731294944|PolyPhen2:1.0(D)|SIFT:0.0(D)|dbscSNV:NA/NA
chr9	95125085	C	A	FANCC	splicing	UNKNOWN	SNP	NA	NA	24.8	PAPI:NA|DANN:0.9918847966407602|PolyPhen2:NA|SIFT:NA|dbscSNV:0.999976475802857/0.916
chr9	97675579	G	A	XPA	exonic	Nonsense_Mutation	SNP	NM_000380	R228X	43	PaPI:1.0(D)|DANN:0.9973870242524073|PolyPhen2:NA|SIFT:NA|dbscSNV:NA/NA
chr8	102238679	G	T	RRM2B	exonic	Nonsense_Mutation	SNP	NM_001172477	C48X	NA	PAPI:NA|DANN:0.9820797693132868|PolyPhen2:NA|SIFT:NA|dbscSNV:NA/NA
chr11	108281168	G	A	ATM	exonic	Silent	SNP	NM_000051	K1192K	NA	PAPI:NA|DANN:0.9019749159982478|PolyPhen2:NA|SIFT:NA|dbscSNV:0.999964726443867/1.0
chr11	108304673	A	C	ATM	splicing	UNKNOWN	SNP	NA	NA	24	PAPI:NA|DANN:0.9923900315433093|PolyPhen2:NA|SIFT:NA|dbscSNV:0.999988247793601/0.928
chr11	108332899	A	C	ATM	exonic	Missense_Mutation	SNP	NM_000051	R2642S	23.4	PaPI:0.892(D)|DANN:0.9941605458013316|PolyPhen2:0.449(D)|SIFT:0.61(B)|dbscSNV:0.999029459225182/0.926
chr11	108343221	G	A	ATM	splicing	UNKNOWN	SNP	NA	NA	24.8	PAPI:NA|DANN:0.9939578184966437|PolyPhen2:NA|SIFT:NA|dbscSNV:0.999987670894945/0.94
chr12	109109832	C	T	UNG	exonic	Missense_Mutation	SNP	NM_003362	R260W	35	PaPI:0.99(D)|DANN:0.9992330930270455|PolyPhen2:0.99(D)|SIFT:0.01(D)|dbscSNV:NA/NA
chr2	127286924	C	CACTGCT	ERCC3	exonic	Nonsense_Mutation	INDEL	NM_000122	W374delinsX	NA	PaPI:0.976(D)|DANN:NA|PolyPhen2:NA|SIFT:NA|dbscSNV:NA/NA
chr3	142553399	C	T	ATR	splicing	UNKNOWN	SNP	NA	NA	24.9	PAPI:NA|DANN:0.9939831653316369|PolyPhen2:NA|SIFT:NA|dbscSNV:0.999989072007339/0.932
chr6	158168396	G	T	GTF2H5	splicing	UNKNOWN	SNP	NA	NA	NA	PAPI:NA|DANN:0.9214495762475253|PolyPhen2:NA|SIFT:NA|dbscSNV:0.99995048615752/0.882
chr6	158191975	A	G	GTF2H5	splicing	UNKNOWN	SNP	NA	NA	22.4	PAPI:NA|DANN:0.9897629822871952|PolyPhen2:NA|SIFT:NA|dbscSNV:0.999980891420653/0.92
chr2	208243527	C	A	IDH1	exonic	Missense_Mutation	SNP	NM_001282386	A200S	26.9	PaPI:0.038(B)|DANN:0.9967303687977234|PolyPhen2:0.034(B)|SIFT:0.05(B)|dbscSNV:NA/NA
chr2	208243560	T	C	IDH1	exonic	Missense_Mutation	SNP	NM_001282386	I189V	23	PaPI:0.971(D)|DANN:0.9991077782471232|PolyPhen2:0.968(D)|SIFT:0.02(D)|dbscSNV:NA/NA
chr2	208248550	G	A	IDH1	exonic	Missense_Mutation	SNP	NM_001282386	P78L	29.9	PaPI:1.0(D)|DANN:0.9985679172903802|PolyPhen2:1.0(D)|SIFT:0.0(D)|dbscSNV:NA/NA
Note: 98/100 variants were validated for the functional effect by Engenome eVai tool
