# Supplementary material for: Germline mutation landscape of DNA damage repair genes in African Americans with prostate cancer highlights potentially targetable RAD genes
Source: Nat Commun. 2022 Mar 15;13:1361. doi: 10.1038/s41467-022-28945-x (PMC8924169; doi:10.1038/s41467-022-28945-x)
Supplement: Supplementary file 8 — Source Data [file 41467_2022_28945_MOESM8_ESM.xlsx]

## Sheet: Figure 1
Sample	PC1	PC2	PC3	PC4	ancestry-prediction
86-25993	0.9792	-0.0898	0.3956	-0.401	AFR
86-25994	1.381	0.1562	0.2149	-0.3391	AFR
86-25995	1.579	0.2996	0.1037	-0.1692	AFR
86-25996	1.41	0.2085	0.1063	-0.05006	AFR
86-25997	1.414	0.2088	-0.03015	-0.05757	AFR
86-25998	1.601	0.3245	0.04765	-0.03565	AFR
86-25999	1.327	0.1891	0.2409	-0.2127	AFR
86-26000	-0.3949	-1.344	0.7792	-0.7333	EUR
86-26001	0.6016	-0.4471	0.2022	-0.2806	AFR
86-26002	1.287	0.1527	0.137	-0.1833	AFR
86-26003	1.087	-0.1136	0.2391	-0.2052	AFR
86-26004	1.443	0.1709	0.01099	-0.08296	AFR
86-26005	1.071	-0.1151	0.002871	-0.2608	AFR
86-26006	1.395	0.106	0.01006	-0.2457	AFR
86-26007	0.7919	-0.3387	0.1942	-0.4299	AFR
86-26008	1.371	0.1611	0.1819	-0.1112	AFR
86-26009	1.321	0.004746	-0.05081	0.009579	AFR
86-26010	0.9075	-0.33	0.2571	-0.3133	AFR
86-26011	1.177	-0.07412	0.1209	-0.2361	AFR
86-26012	1.266	0.1462	0.01569	-0.2232	AFR
86-26013	1.53	0.2535	0.1508	-0.08806	AFR
86-26014	1.189	-0.03044	0.08842	-0.3827	AFR
86-26015	0.5224	-0.5067	0.3162	-0.4036	AFR
86-26016	1.133	-0.001945	-0.01669	-0.2622	AFR
86-26017	1.343	-0.001783	0.04115	-0.1177	AFR
86-26018	1.602	0.3212	0.06143	0.02311	AFR
86-26019	1.237	0.07537	0.09109	-0.1326	AFR
86-26020	1.643	0.3069	-0.1233	-0.1538	AFR
86-26021	1.062	-0.1128	0.1512	-0.3599	AFR
86-26022	1.062	-0.1423	0.1361	-0.1513	AFR
86-26023	-0.4241	-1.308	0.6256	-0.8844	EUR
86-26024	-0.4043	-1.367	0.6241	-0.9141	EUR
86-26025	-0.4497	-1.319	0.5739	-0.9342	EUR
86-26026	1.416	0.1933	-0.03263	-0.1107	AFR
86-26027	1.566	0.3353	0.06708	-0.2052	AFR
86-26028	1.486	0.2291	0.1556	-0.1436	AFR
86-26029	1.316	-0.01117	0.1591	-0.2686	AFR
86-26030	0.3278	-0.6885	0.2612	-0.5685	AFR
86-26031	1.376	0.2002	0.2595	-0.1642	AFR
86-26032	1.388	0.1237	0.05397	-0.1781	AFR
86-26033	1.353	0.03349	0.1744	-0.2221	AFR
86-26034	1.338	0.08262	0.09924	-0.1631	AFR
86-26035	1.305	-0.05791	0.1772	-0.4564	AFR
86-26036	1.4	0.1018	0.03105	-0.1296	AFR
86-26037	0.9188	-0.1337	0.1668	-0.3153	AFR
86-26038	1.519	0.2584	0.05356	-0.06066	AFR
86-26039	1.532	0.2067	0.09136	-0.342	AFR
86-26040	1.294	0.0658	-0.05126	-0.1872	AFR
86-26041	-0.3744	-1.314	0.4336	-0.7903	EUR
86-26042	-0.3082	-1.211	0.2084	-0.5398	EUR
86-26043	-0.3248	-1.146	0.2366	-0.8311	EUR
86-26044	-0.4701	-1.307	0.5031	-0.827	EUR
86-26045	-0.4044	-1.425	0.4363	-0.8215	EUR
86-26046	-0.4749	-1.323	0.6329	-0.7676	EUR
86-26047	-0.3835	-1.34	0.5368	-0.8214	EUR
86-26048	-0.4305	-1.341	0.5233	-0.7302	EUR
86-26049	-0.409	-1.428	0.6315	-0.7537	EUR
86-26050	-0.4462	-1.374	0.5925	-0.885	EUR
86-26051	-0.4752	-1.404	0.5842	-0.9616	EUR
86-26052	-0.3431	-1.325	0.524	-0.781	EUR
86-26053	-0.5227	-1.226	0.6856	-0.7377	EUR
86-26054	-0.4316	-1.332	0.6352	-0.7329	EUR
86-26055	-0.466	-1.383	0.5989	-0.9875	EUR
86-26056	-0.3863	-1.248	0.8198	-0.673	EUR
86-26057	-0.437	-1.443	0.6744	-0.6413	EUR
86-26058	-0.374	-1.412	0.7603	-1.012	EUR
86-26059	-0.4287	-1.351	0.8651	-0.8239	EUR
86-26060	-0.4375	-1.424	0.5774	-1.025	EUR
86-26061	-0.4386	-1.408	0.533	-0.7353	EUR
86-26062	-0.405	-1.354	0.4728	-0.8672	EUR
86-26063	-0.4208	-1.331	0.6001	-0.8565	EUR
86-26064	-0.4641	-1.413	0.4301	-0.7631	EUR
86-26065	-0.4326	-1.311	0.5933	-0.8707	EUR
86-26066	-0.4387	-1.286	0.5842	-0.8376	EUR
86-26067	-0.3199	-1.349	0.5981	-0.8236	EUR
86-26068	-0.4736	-1.355	0.7073	-0.9302	EUR
86-26069	0.1589	-0.8043	0.3419	-0.5011	UNKNOWN
86-26070	-0.4885	-1.296	0.6439	-0.8458	EUR
86-26071	-0.4161	-1.319	0.5408	-0.9805	EUR
86-26072	-0.4668	-1.444	0.5537	-0.9677	EUR
86-26073	-0.3886	-1.283	0.5313	-0.9415	EUR
86-26074	-0.3944	-1.463	0.453	-0.7927	EUR
86-26075	-0.4117	-1.328	0.3906	-0.7463	EUR
86-26076	-0.448	-1.318	0.6816	-0.8895	EUR
86-26077	-0.471	-1.28	0.6575	-0.8763	EUR
86-26078	-0.4315	-1.301	0.4246	-0.7726	EUR
86-26079	-0.4403	-1.332	0.5774	-0.7187	EUR
86-26080	-0.4875	-1.374	0.7646	-0.9935	EUR
86-26081	-0.4657	-1.372	0.7271	-0.9783	EUR
86-26082	-0.4255	-1.423	0.6348	-0.8343	EUR
86-26083	-0.4019	-1.321	0.4917	-0.8909	EUR
86-26084	-0.4152	-1.391	0.6013	-1.037	EUR
86-26085	-0.4257	-1.322	0.5408	-0.8722	EUR
86-26086	-0.4087	-1.365	0.3924	-0.6523	EUR
86-26087	-0.3752	-1.342	0.6268	-0.9786	EUR
86-26088	-0.3975	-1.296	0.3367	-0.6997	EUR
86-26159	1.31	0.09576	-0.04805	-0.2153	AFR
86-26160	1.497	0.2706	0.003939	-0.01763	AFR
86-26172	-0.5112	-1.33	0.5256	-0.8738	EUR
86-26173	-0.3543	-1.344	0.6132	-0.9721	EUR
86-26174	-0.4874	-1.38	0.6727	-1.097	EUR
86-26175	-0.447	-1.297	0.6296	-0.715	EUR
86-26176	-0.5114	-1.364	0.8452	-0.7646	EUR
86-26177	1.566	0.2113	0.09916	-0.03855	AFR
86-26178	0.7258	-0.4043	0.2203	-0.3515	AFR
86-26179	0.6587	-0.3668	0.4295	-0.4594	AFR
86-26180	1.109	-0.000355	0.185	-0.3308	AFR
86-26181	1.2	-0.005553	-0.08492	-0.1458	AFR
86-26182	1.17	-0.04287	0.2348	-0.1173	AFR
86-26184	-0.4464	-1.371	0.4682	-1.023	EUR
86-26193	-0.394	-1.377	0.7003	-0.7445	EUR
86-26203	-0.4001	-1.396	0.7099	-0.9139	EUR
86-26253	-0.4185	-1.324	0.553	-1.065	EUR
86-26254	-0.3534	-1.225	0.5222	-0.8294	EUR
86-26255	-0.4497	-1.327	0.7344	-0.5748	EUR
86-26256	-0.4281	-1.421	0.6357	-0.8837	EUR
86-26268	-0.4197	-1.344	0.6006	-0.871	EUR
86-26460	0.3936	-0.3122	-0.4734	0.06299	AFR
86-26461	1.429	0.1941	0.02104	-0.1053	AFR
86-26462	0.9881	-0.02851	0.05221	-0.08154	AFR
86-26463	1.216	-0.01305	0.243	-0.2275	AFR
86-26464	1.248	0.09085	0.2098	-0.1261	AFR
86-26465	1.133	-0.06878	0.141	-0.1114	AFR
86-26466	0.5852	-0.5678	0.358	-0.5819	AFR
86-26467	1.168	-0.004311	0.1167	-0.1591	AFR
86-26468	1.481	0.2689	0.1022	0.005863	AFR
86-26469	1.395	0.1749	0.09536	-0.1024	AFR
86-26470	1.262	0.08576	0.1843	0.1397	AFR
86-26471	1.427	0.1707	0.02647	-0.1271	AFR
86-26472	1.092	-0.1099	0.1818	-0.2141	AFR
86-26473	1.262	0.08529	0.3393	-0.0698	AFR
86-26474	1.114	-0.03098	0.08167	-0.2627	AFR
86-26475	1.15	-0.07416	0.2325	-0.1843	AFR
86-26476	1.278	0.0516	0.1766	-0.1122	AFR
86-26477	1.284	-0.03315	0.22	-0.1575	AFR
86-26478	1.221	0.04581	0.1598	-0.2548	AFR
86-26479	1.288	0.04948	0.2702	-0.02312	AFR
86-26480	0.7285	-0.3356	0.2007	-0.4285	AFR
86-26481	1.206	0.03146	0.1404	0.08136	AFR
86-26482	1.28	0.03832	0.01921	-0.04708	AFR
86-26483	1.26	-0.02583	0.1779	-0.2106	AFR
86-26484	1.346	0.04909	0.2674	-0.1832	AFR
86-26485	0.4857	-0.5912	0.5002	-0.4678	AFR
86-26486	1.186	-0.01118	0.1605	-0.2142	AFR
86-26487	0.7465	0.1121	0.4801	0.5676	UNKNOWN
86-26488	-0.2753	-1.192	0.6326	-0.8601	EUR
86-26489	1.205	0.001845	0.1178	-0.294	AFR
86-26490	0.1036	-0.9253	0.3465	-0.692	UNKNOWN
86-26491	1.543	0.3416	0.01195	-0.01941	AFR
86-26492	0.728	-0.3828	0.3291	-0.2562	AFR
86-26493	1.369	0.1562	0.1772	-0.1578	AFR
86-26494	0.6917	-0.4523	0.1368	-0.1742	AFR
86-26495	0.6682	-0.4155	0.2586	-0.3312	AFR
86-26496	1.111	-0.1372	0.2348	-0.3889	AFR
86-26497	1.615	0.2667	0.01774	0.06437	AFR
86-26498	1.074	-0.1758	0.1653	-0.1828	AFR
86-26499	1.557	0.2273	0.171	-0.02	AFR
86-26500	1.505	0.1267	0.05429	-0.01162	AFR
86-26501	1.329	0.142	0.01603	-0.2833	AFR
86-26502	0.9009	-0.3069	0.3382	-0.5462	AFR
86-26503	1.354	0.1761	0.1505	-0.1787	AFR
86-26504	1.373	0.1017	0.1006	-0.1885	AFR
86-26505	0.8903	-0.2456	0.1578	-0.1717	AFR
86-26506	1.376	0.1447	0.04047	-0.1129	AFR
86-26507	0.9085	-0.3158	0.2223	-0.4196	AFR
86-26508	-0.4684	-1.306	0.5976	-0.5708	EUR
86-26509	-0.4213	-1.322	0.5713	-0.6928	EUR
86-26510	-0.3959	-1.305	0.5574	-0.7025	EUR
86-26511	-0.4503	-1.457	0.6373	-0.8694	EUR
86-26512	-0.4265	-1.311	0.695	-0.9274	EUR
86-26513	-0.4226	-1.424	0.7062	-0.9377	EUR
86-26514	-0.4455	-1.38	0.6188	-1.052	EUR
86-26515	-0.4164	-1.358	0.7991	-0.901	EUR
86-26516	-0.4597	-1.356	0.6349	-0.7618	EUR
86-26517	-0.4182	-1.377	0.4752	-0.6732	EUR
86-26518	-0.4468	-1.328	0.7565	-0.7939	EUR
86-26519	-0.382	-1.344	0.6895	-0.7627	EUR
86-26520	-0.4355	-1.456	0.6603	-0.9174	EUR
86-26521	-0.4799	-1.307	0.6153	-0.7873	EUR
86-26522	-0.4175	-1.415	0.6496	-0.9768	EUR
86-26523	-0.4683	-1.34	0.4657	-0.914	EUR
86-26524	-0.3976	-1.347	0.5792	-0.963	EUR
86-26525	-0.3651	-1.381	0.2997	-0.8606	EUR
86-26526	-0.3758	-1.383	0.4898	-0.5949	EUR
86-26527	-0.4092	-1.28	0.5263	-1.003	EUR
86-26529	-0.3393	-1.607	0.444	-0.6967	EUR
86-26530	-0.4461	-1.314	0.4905	-0.7943	EUR
86-26531	-0.4109	-1.343	0.5616	-0.8029	EUR
86-26532	-0.4459	-1.386	0.7657	-0.9499	EUR
86-26533	-0.4345	-1.296	0.5906	-0.8197	EUR
86-26534	-0.4537	-1.347	0.561	-0.8403	EUR
86-26535	-0.4498	-1.256	0.655	-0.9059	EUR
86-26536	-0.4445	-1.42	0.593	-0.8917	EUR
86-26537	-0.4451	-1.325	0.7411	-0.8591	EUR
86-26538	-0.4499	-1.321	0.5716	-0.9336	EUR
86-26539	-0.4411	-1.367	0.5901	-0.839	EUR
86-26540	-0.4238	-1.339	0.496	-0.9351	EUR
86-26541	-0.3977	-1.27	0.4433	-0.9181	EUR
86-26542	-0.3901	-1.316	0.5632	-0.8657	EUR
86-26543	-0.5117	-1.421	0.5133	-0.8692	EUR
86-26544	-0.4406	-1.358	0.6529	-0.7756	EUR
86-26545	-0.4381	-1.244	0.8569	-0.7337	EUR
86-26546	-0.3902	-1.159	0.3673	-0.6378	EUR
86-26547	-0.4505	-1.348	0.6255	-0.7538	EUR
86-26548	-0.4257	-1.42	0.5725	-0.6095	EUR
86-26549	-0.4389	-1.304	0.3938	-0.8999	EUR
86-26550	-0.419	-1.312	0.461	-0.7118	EUR
86-26551	-0.4118	-1.32	0.5009	-0.7527	EUR
86-26552	-0.4058	-1.268	0.4162	-0.9152	EUR
86-26553	-0.3732	-1.263	0.3345	-0.9495	EUR
86-26554	-0.3977	-1.295	0.6951	-0.8404	EUR
86-26555	-0.4752	-1.427	0.7053	-0.8125	EUR
86-26556	1.309	0.08398	0.1528	-0.09283	AFR
86-26557	1.324	0.1001	0.08107	-0.2328	AFR
86-26558	0.3026	0.9519	0.3188	-0.328	UNKNOWN
86-26559	1.689	0.3945	0.092	0.006683	AFR
86-26560	1.388	0.2785	0.122	-0.1948	AFR
86-26561	1.458	0.2137	0.01464	0.05738	AFR
86-26562	1.564	0.3049	0.06928	0.04041	AFR
86-26563	0.7481	0.1773	0.172	-0.4529	AFR
86-26564	1.44	0.3333	0.002728	-0.2008	AFR
86-26565	1.537	0.2485	0.07925	-0.02186	AFR
86-26566	1.431	0.1958	0.1143	-0.06624	AFR
86-26567	1.344	0.2684	0.1013	-0.1467	AFR
86-26568	0.9442	-0.2348	0.07227	-0.2786	AFR
86-26569	1.298	0.1365	0.1685	-0.2169	AFR
86-26570	1.307	0.03146	-0.1161	0.007525	AFR
86-26571	1.549	0.2651	0.02005	-0.2309	AFR
86-26572	1.449	0.1219	0.07488	-0.1761	AFR
86-26573	1.5	0.2146	0.04	-0.1209	AFR
86-26574	1.239	0.1171	0.1379	-0.1963	AFR
86-26575	1.322	0.08306	0.1297	-0.339	AFR
86-26576	1.29	0.03438	0.1227	-0.1251	AFR
86-26577	1.401	0.1208	0.04828	-0.2267	AFR
86-26578	0.9221	-0.3673	0.1033	-0.4121	AFR
86-26579	1.16	-0.01147	0.3892	-0.08932	AFR
86-26580	1.394	0.1863	0.06942	0.09759	AFR
86-26581	0.88	-0.2516	0.2794	-0.5161	AFR
86-26582	1.429	0.2649	0.0408	-0.1981	AFR
86-26583	1.434	0.3197	0.0199	-0.0772	AFR
86-26584	1.543	0.3524	0.1048	-0.1925	AFR
86-26585	0.824	-0.34	0.3134	-0.3072	AFR
86-26586	1.31	0.1723	0.1459	0.2307	AFR
86-26587	1.223	-0.02501	0.1279	-0.1963	AFR
86-26588	1.153	-0.0272	0.1393	-0.293	AFR
86-26589	1.262	0.1788	0.1611	-0.1483	AFR
86-26590	1.389	0.1016	0.1047	-0.08015	AFR
86-26591	1.173	0.084	0.174	0.08335	AFR
86-26592	-0.4188	-1.344	0.499	-0.9209	EUR
86-26593	1.062	-0.05402	0.1926	-0.04267	AFR
86-26594	0.5143	-0.5589	0.3111	-0.5008	AFR
86-26595	1.148	-0.08947	0.09826	-0.122	AFR
86-26596	1.586	0.2126	0.04356	-0.05422	AFR
86-26597	1.248	0.1022	-0.0517	-0.1577	AFR
86-26598	1.633	0.3327	-0.05821	0.003339	AFR
86-26599	1.273	0.0577	0.0503	-0.1811	AFR
86-26600	0.7584	-0.4535	0.2405	-0.4367	AFR
86-26601	1.299	0.1798	0.0726	-0.1698	AFR
86-26602	1.294	0.03076	0.1203	-0.2196	AFR
86-26603	1.068	-0.1111	0.3051	-0.1733	AFR
86-26604	-0.4552	-1.337	0.6206	-0.9229	EUR
86-26605	-0.3441	-1.313	0.6174	-1.052	EUR
86-26606	-0.4191	-1.305	0.6483	-0.8768	EUR
86-26607	-0.3933	-1.358	0.6481	-0.661	EUR
86-26608	-0.4565	-1.374	0.6638	-0.7796	EUR
86-26609	-0.4113	-1.396	0.5962	-1.017	EUR
86-26610	-0.3747	-1.426	0.6216	-0.9069	EUR
86-26611	-0.3487	-1.375	0.6547	-1.061	EUR
86-26612	-0.4412	-1.331	0.6511	-0.8115	EUR
86-26613	-0.4177	-1.287	0.647	-0.8426	EUR
86-26614	-0.4053	-1.385	0.6119	-0.7675	EUR
86-26615	-0.3666	-1.302	0.7662	-0.7708	EUR
86-26616	-0.4189	-1.307	0.589	-1.134	EUR
86-26617	-0.4272	-1.327	0.6876	-0.7735	EUR
86-26618	-0.409	-1.345	0.5977	-0.6026	EUR
86-26619	-0.4407	-1.372	0.6734	-0.8326	EUR
86-26620	-0.4126	-1.319	0.6909	-0.8019	EUR
86-26621	-0.4177	-1.344	0.5953	-0.698	EUR
86-26622	-0.3629	-1.386	0.6192	-0.8768	EUR
86-26623	-0.4158	-1.328	0.6046	-0.8371	EUR
86-26624	-0.4405	-1.372	0.4907	-0.8363	EUR
86-26625	1.061	-0.08448	0.2104	-0.3446	AFR
86-26626	-0.3985	-1.337	0.6015	-0.8095	EUR
86-26627	-0.3742	-1.454	0.7452	-0.7986	EUR
86-26628	-0.4522	-1.25	0.8401	-0.5585	UNKNOWN
86-26629	-0.4897	-1.332	0.307	-0.8085	EUR
86-26630	-0.5117	-1.463	0.7123	-0.9013	EUR
86-26632	-0.4988	-1.282	0.8033	-0.79	EUR
86-26633	-0.4234	-1.317	0.4114	-0.7703	EUR
86-26634	-0.4944	-0.699	1.138	0.7009	AMR
86-26635	-0.44	-1.392	0.5883	-0.8528	EUR
86-26636	-0.4203	-1.34	0.4473	-0.9313	EUR
86-26637	-0.4487	-1.424	0.6105	-0.9094	EUR
86-26638	-0.3745	-1.384	0.5619	-1.061	EUR
86-26639	-0.4656	-1.338	0.628	-0.5233	EUR
86-26640	-0.4102	-1.362	0.5169	-0.9993	EUR
86-26641	-0.4622	-1.453	0.5191	-0.8499	EUR
86-26642	-0.4815	-1.217	0.7025	-0.507	EUR
86-26643	-0.4066	-1.305	0.675	-0.9359	EUR
86-26644	-0.4559	-1.313	0.4618	-0.8154	EUR
86-26645	-0.4605	-1.342	0.5349	-0.9082	EUR
86-26646	-0.4143	-1.343	0.484	-0.953	EUR
86-26647	-0.4364	-1.293	0.6632	-0.7471	EUR
86-26648	-0.382	-1.26	0.4781	-1.055	EUR
86-26649	-0.4517	-1.374	0.5056	-1.006	EUR
86-26650	-0.464	-1.275	0.5528	-0.879	EUR
86-26651	-0.4727	-1.303	0.5807	-0.6801	EUR
86-26749	0.6466	-0.387	0.5318	-0.3076	AFR
86-26750	1.534	0.2144	0.1013	-0.03891	AFR
86-26751	0.4478	-0.6731	0.3844	-0.7851	AFR
86-26752	0.8246	-0.224	0.185	-0.4644	AFR
86-26753	0.944	-0.1063	0.3998	-0.09168	AFR
86-26754	-0.4313	-1.302	0.4879	-0.8559	EUR
86-26755	1.351	0.1483	0.247	-0.1547	AFR
86-26756	1.436	0.2816	0.1608	0.03599	AFR
86-26757	0.6505	-0.4834	0.2116	-0.2772	AFR
86-26758	1.303	0.0865	0.179	-0.07313	AFR
86-26759	0.5418	-0.4458	0.3483	-0.5476	AFR
86-26760	1.226	-0.004677	0.213	-0.227	AFR
86-26761	1.191	-0.05229	0.1541	-0.2221	AFR
86-26764	0.5274	-0.5925	0.2417	-0.4196	AFR
86-26765	-0.9185	1.371	0.007337	-0.5251	EAS
86-26766	1.527	0.2742	0.1435	-0.08483	AFR
86-26767	1.421	0.185	-0.01536	-0.08539	AFR
86-26768	1.274	0.04573	0.2424	-0.2872	AFR
86-26769	1.447	0.1658	0.1862	-0.1357	AFR
86-26770	1.509	0.292	0.1254	-0.1909	AFR
86-26771	1.418	0.195	0.2198	-0.0648	AFR
86-26772	1.536	0.3037	0.04339	-0.02401	AFR
86-26773	1.154	-0.1503	0.1906	-0.1119	AFR
86-26774	0.8612	-0.1916	0.3337	-0.2652	AFR
86-26775	1.164	0.03045	0.05323	-0.08832	AFR
86-26776	1.194	-0.07946	0.1496	-0.173	AFR
86-26777	1.423	0.1541	0.06039	-0.2165	AFR
86-26778	1.461	0.1226	0.05424	-0.1353	AFR
86-26779	1.65	0.2379	0.2057	-0.03668	AFR
86-26780	0.4956	-0.5573	0.2664	-0.264	AFR
86-26781	1.288	0.101	0.1634	-0.1951	AFR
86-26782	1.113	-0.1926	0.1307	-0.2066	AFR
86-26783	1.303	0.1908	0.1078	-0.1356	AFR
86-26784	1.193	-0.02699	0.007726	-0.1482	AFR
86-26785	1.242	0.3762	0.1267	-0.07362	AFR
86-26786	1.074	-0.0643	0.1311	-0.3158	AFR
86-26787	1.312	0.08305	0.07133	0.005814	AFR
86-26788	1.161	-0.05997	0.03185	-0.3197	AFR
86-26789	-0.4312	-1.361	0.6961	-0.8297	EUR
86-26790	0.2881	0.892	0.2907	-0.252	AFR
86-26791	1.019	-0.2831	0.211	-0.1032	AFR
86-26792	1.367	0.1578	0.01427	-0.1299	AFR
86-26793	1.427	0.2096	0.1431	-0.0183	AFR
86-26794	1.59	0.3582	0.1125	0.07806	AFR
86-26795	1.322	0.1464	0.0957	-0.2818	AFR
86-26796	-0.4036	-1.348	0.5376	-0.9153	EUR
86-26797	-0.408	-1.345	0.5859	-1.029	EUR
86-26798	-0.3563	-1.379	0.4455	-0.8003	EUR
86-26799	-0.4508	-1.401	0.7295	-0.806	EUR
86-26800	-0.3834	-1.399	0.3842	-0.9605	EUR
86-26801	-0.3939	-1.346	0.6735	-0.8767	EUR
86-26802	-0.4906	-1.336	0.5403	-0.8602	EUR
86-26803	-0.3833	-1.395	0.7689	-0.9703	EUR
86-26804	-0.4267	-1.4	0.599	-0.9057	EUR
86-26805	-0.3722	-1.296	0.3762	-0.7849	EUR
86-26806	-0.3828	-1.239	0.3529	-0.686	EUR
86-26807	-0.406	-1.403	0.533	-1.144	EUR
86-26808	-0.3806	-1.407	0.5233	-0.8848	EUR
86-26809	-0.4397	-1.341	0.7155	-0.9596	EUR
86-26810	-0.4206	-1.312	0.6019	-0.835	EUR
86-26811	-0.4939	-1.12	0.5554	-0.7566	EUR
86-26812	-0.3728	-1.291	0.5034	-0.9405	EUR
86-26813	-0.3428	-1.497	0.5142	-0.8481	EUR
86-26814	-0.377	-1.392	0.4688	-0.8811	EUR
86-26815	-0.4538	-1.342	0.5369	-1.077	EUR
86-26816	-0.4072	-1.313	0.4854	-0.7201	EUR
86-26817	-0.4668	-1.317	0.7591	-0.5809	EUR
86-26818	-0.4314	-1.352	0.6829	-1.065	EUR
86-26819	-0.4214	-1.364	0.5117	-0.8648	EUR
86-26820	-0.4565	-1.318	0.7606	-0.8866	EUR
86-26821	-0.4291	-1.335	0.6559	-0.8683	EUR
86-26822	-0.4173	-1.358	0.6484	-1.005	EUR
86-26823	-0.4686	-1.347	0.7882	-0.7734	EUR
86-26824	-0.4402	-1.346	0.6807	-0.9024	EUR
86-26825	-0.4634	-1.429	0.5896	-0.7262	EUR
86-26826	-0.4728	-1.359	0.6982	-1.148	EUR
86-26827	-0.4558	-1.344	0.6548	-0.891	EUR
86-26828	-0.4039	-1.39	0.4885	-0.9203	EUR
86-26829	-0.3965	-1.278	0.6073	-0.8692	EUR
86-26830	-0.4393	-1.365	0.6638	-0.8874	EUR
86-26831	-0.4617	-1.405	0.6102	-0.8897	EUR
86-26832	-0.4053	-1.371	0.7242	-0.9096	EUR
86-26833	-0.4023	-1.373	0.4263	-0.6641	EUR
86-26834	-0.3549	-1.283	0.7203	-0.8923	EUR
86-26835	-0.4477	-1.439	0.7974	-0.9322	EUR
86-26837	1.129	-0.1517	0.2888	-0.1742	AFR
86-26838	-0.4378	-1.291	0.8241	-0.8192	EUR
86-26839	-0.4169	-1.333	0.57	-0.8081	EUR
86-26840	-0.3996	-1.355	0.5497	-1.028	EUR
86-26841	-0.4537	-1.329	0.6123	-0.8488	EUR
86-26842	-0.369	-1.129	0.3577	-0.8621	EUR
86-26844	1.32	0.03008	0.05031	-0.1758	AFR
86-26845	1.343	0.1517	-0.02805	-0.1912	AFR
86-26846	1.545	0.2614	0.05079	-0.02741	AFR
86-26847	-0.8405	1.21	-0.1508	-0.5466	EAS
86-26848	1.311	0.01163	0.2625	-0.06314	AFR
86-26849	0.2613	-0.8151	0.3437	-0.5422	UNKNOWN
86-26850	1.448	0.221	-0.03765	-0.165	AFR
86-26851	1.398	0.1612	0.09301	-0.2335	AFR
86-26852	1.598	0.3105	0.0651	0.08292	AFR
86-26853	-0.4717	-1.371	0.7349	-1.02	EUR
86-26854	1.149	0.0407	0.1871	-0.01386	AFR
86-26855	1.514	0.3002	0.06597	-0.04935	AFR
86-26856	0.7333	-0.133	-0.08888	-0.09438	AFR
86-26857	1.077	-0.1149	0.3185	-0.2539	AFR
86-26858	-0.399	-1.399	0.7045	-0.6333	EUR
86-26859	1.438	0.1465	0.01573	-0.09548	AFR
86-26860	1.334	0.02403	-0.007815	-0.08079	AFR
86-26861	1.416	0.2892	0.2122	0.1195	AFR
86-26862	1.283	0.05202	0.2172	-0.05181	AFR
86-26864	1.336	0.08319	0.0339	-0.2077	AFR
86-26865	1.342	0.1559	0.2227	-0.01986	AFR
86-26866	1.485	0.2338	0.1697	-0.06261	AFR
86-26867	1.562	0.2909	0.1276	-0.04807	AFR
86-26868	1.313	0.07988	0.2703	-0.2028	AFR
86-26869	1.586	0.3169	0.02542	-0.2265	AFR
86-26870	1.647	0.3461	-0.006513	-0.1943	AFR
86-26871	1.47	0.2792	0.0925	-0.1171	AFR
86-26872	1.195	-0.1522	0.1349	-0.2013	AFR
86-26873	1.231	0.0263	0.3001	-0.1829	AFR
86-26874	1.472	0.2485	0.07564	-0.1643	AFR
86-26875	1.246	0.06985	0.1153	-0.2384	AFR
86-26876	1.716	0.3624	0.0147	-0.1544	AFR
86-26877	1.204	-0.02955	0.1394	-0.09916	AFR
86-26878	1.374	0.1679	0.009491	-0.2526	AFR
86-26879	1.484	0.1913	0.08108	0.1239	AFR
86-26880	1.196	0.01758	0.2079	-0.195	AFR
86-26881	1.058	-0.1083	0.283	-0.2373	AFR
86-26882	1.43	0.1919	-0.003389	-0.1112	AFR
86-26883	1.543	0.2612	0.1972	0.08511	AFR
86-26884	1.514	0.2323	0.02548	-0.1576	AFR
86-26885	1.287	0.04622	0.1533	-0.1212	AFR
86-26886	1.086	-0.06239	0.4	-0.3499	AFR
86-26887	1.062	-0.08077	0.2594	-0.3519	AFR
86-26888	0.9771	-0.1225	0.2392	-0.2175	AFR
86-26889	1.504	0.1963	0.03182	-0.03202	AFR
86-26890	1.3	0.006291	0.3287	-0.2968	AFR
86-26891	1.425	0.1527	0.05406	-0.1129	AFR
86-26892	-0.4543	-1.365	0.5283	-1.032	EUR
86-26893	-0.5021	-1.382	0.5693	-0.8022	EUR
86-26894	-0.4276	-1.357	0.6163	-0.8292	EUR
86-26895	-0.4588	-1.386	0.6803	-0.9184	EUR
86-26896	-0.39	-1.369	0.6165	-0.7552	EUR
86-26897	-0.4035	-1.437	0.6322	-0.793	EUR
86-26898	-0.3797	-1.447	0.649	-0.8696	EUR
86-26899	-0.4302	-1.378	0.6113	-0.7545	EUR
86-26900	-0.4467	-1.25	0.5769	-0.9144	EUR
86-26901	-0.4402	-1.332	0.4596	-0.8845	EUR
86-26902	-0.4044	-1.283	0.4827	-0.9234	EUR
86-26903	-0.4875	-1.432	0.7079	-0.8149	EUR
86-26904	-0.4506	-1.483	0.6365	-0.8501	EUR
86-26905	-0.4463	-1.444	0.5242	-1.032	EUR
86-26906	-0.4013	-1.368	0.7551	-0.8311	EUR
86-26907	-0.4473	-1.374	0.5106	-0.9862	EUR
86-26908	-0.4299	-1.316	0.5118	-0.8675	EUR
86-26909	-0.404	-1.342	0.4496	-1.057	EUR
86-26910	-0.3998	-1.423	0.3183	-0.8786	EUR
86-26911	-0.3847	-1.419	0.7057	-0.9581	EUR
86-26912	-0.5004	-1.344	0.6569	-0.6784	EUR
86-26913	-0.435	-1.359	0.6103	-0.8399	EUR
86-26914	-0.4933	-1.338	0.397	-0.724	EUR
86-26915	1.603	0.2842	-0.06175	-0.1221	AFR
86-26916	-0.3889	-1.285	0.321	-0.8893	EUR
86-26917	-0.4275	-1.295	0.5056	-0.8559	EUR
86-26918	-0.4856	-1.405	0.6476	-0.8316	EUR
86-26919	-0.4607	-1.411	0.7546	-1.072	EUR
86-26920	-0.4622	-1.203	0.5451	-0.8998	EUR
86-26921	1.074	-0.1737	0.2902	-0.2461	AFR
86-26922	0.4479	-0.5961	0.3954	-0.4098	AFR
86-26923	-0.5131	-1.266	0.6466	-0.9688	EUR
86-26924	-0.5114	-1.293	0.6168	-0.6945	EUR
86-26925	-0.3096	-1.318	0.6149	-0.7812	EUR
86-26926	-0.387	-1.372	0.4863	-0.7401	EUR
86-26932	-0.4433	-1.344	0.3639	-0.8229	EUR
86-26933	-0.4581	-1.36	0.6709	-0.7657	EUR
86-26934	-0.4073	-1.329	0.5081	-1.022	EUR
86-26935	-0.4334	-1.352	0.5066	-0.9515	EUR
86-26936	1.386	0.1274	0.1277	-0.08148	AFR
86-26937	-0.4429	-1.319	0.5754	-0.6997	EUR
86-26938	-0.426	-1.48	0.6853	-0.9738	EUR
86-26939	-0.4468	-1.378	0.5917	-1.036	EUR
86-27064	-0.4087	-1.333	0.602	-0.904	EUR
86-27065	0.5774	-0.4996	0.3825	-0.3174	AFR
86-27066	1.339	0.1023	0.1702	-0.184	AFR
86-27067	1.203	0.02946	0.1769	-0.1032	AFR
86-27068	1.236	0.09533	0.1529	-0.1652	AFR
86-27069	1.365	0.1577	0.1302	-0.2583	AFR
86-27070	1.224	-0.02903	0.2582	-0.02941	AFR
86-27071	1.334	0.1657	-0.0232	-0.1097	AFR
86-27072	1.309	0.1447	-0.05759	-0.05001	AFR
86-27073	-0.4374	-1.272	0.6588	-1.089	EUR
86-27074	1.098	0.02652	0.1895	-0.173	AFR
86-27075	0.7386	-0.3117	0.2978	-0.398	AFR
86-27076	1.455	0.2184	0.122	-0.08768	AFR
86-27077	1.358	0.1471	0.1716	-0.1546	AFR
86-27078	0.8948	-0.3267	0.3224	-0.4134	AFR
86-27079	1.365	0.1577	0.1304	-0.2583	AFR
86-27080	1.328	0.09085	0.2985	-0.196	AFR
86-27081	1.097	-0.0794	0.2797	-0.4568	AFR
86-27082	0.2495	-0.8164	0.4467	-0.4883	UNKNOWN
86-27083	1.02	-0.103	0.1673	-0.2537	AFR
86-27084	1.078	-0.2267	0.1915	-0.2642	AFR
86-27085	1.275	0.03981	0.2223	-0.203	AFR
86-27086	1.537	0.222	0.1903	-0.1175	AFR
86-27087	1.582	0.3062	-0.08101	-0.0999	AFR
86-27088	1.47	0.1965	0.01804	-0.07888	AFR
86-27089	0.9296	-0.1459	0.2671	-0.3308	AFR
86-27090	1.176	0.02777	0.1244	0.02995	AFR
86-27091	0.9668	-0.1185	0.355	-0.2912	AFR
86-27092	1.518	0.2823	0.09606	0.1117	AFR
86-27093	1.239	0.004288	0.125	-0.04927	AFR
86-27094	1.462	0.2548	-0.03266	0.0624	AFR
86-27095	0.9419	-0.2092	0.1763	-0.3423	AFR
86-27096	1.317	0.06355	0.1693	-0.1183	AFR
86-27097	1.508	0.225	0.04384	0.0447	AFR
86-27098	0.9146	-0.221	0.2629	-0.2832	AFR
86-27099	1.363	0.08376	0.1536	0.008198	AFR
86-27100	1.165	-0.08908	0.2406	-0.1846	AFR
86-27101	1.266	0.1591	0.002452	-0.0454	AFR
86-27102	1.611	0.3096	0.02678	-0.01028	AFR
86-27103	0.9467	-0.1935	0.2217	-0.1704	AFR
86-27104	1.385	0.0811	0.07582	-0.2906	AFR
86-27105	0.8806	-0.3376	0.2557	-0.2163	AFR
86-27106	-0.4025	-1.411	0.543	-0.8642	EUR
86-27107	1.057	-0.1952	0.2014	-0.08388	AFR
86-27108	0.9927	-0.0326	0.1917	-0.2357	AFR
86-27109	1.481	0.1446	0.09212	-0.1297	AFR
86-27110	0.8112	-0.2742	0.2563	-0.3463	AFR
86-27111	1.487	0.2078	0.07166	-0.1266	AFR
86-27112	-0.3915	-1.429	0.4043	-0.9513	EUR
86-27113	-0.4376	-1.328	0.8365	-0.8629	EUR
86-27114	-0.4163	-1.413	0.6238	-0.8939	EUR
86-27115	-0.4327	-1.314	0.4094	-0.7414	EUR
86-27116	-0.4299	-1.413	0.6701	-0.9039	EUR
86-27117	-0.3498	-1.229	0.5989	-0.7994	EUR
86-27118	-0.5161	-1.373	0.5984	-0.9694	EUR
86-27119	-0.3728	-1.315	0.4568	-0.9507	EUR
86-27120	-0.4492	-1.361	0.5802	-0.9507	EUR
86-27121	-0.4189	-1.368	0.5905	-0.835	EUR
86-27122	1.453	0.1757	0.1804	-0.165	AFR
86-27123	-0.4114	-1.351	0.417	-0.9393	EUR
86-27124	-0.4223	-1.393	0.7318	-0.742	EUR
86-27125	-0.4615	-1.375	0.4616	-0.9135	EUR
86-27126	1.077	-0.1378	0.1622	-0.4087	AFR
86-27127	-0.3763	-1.342	0.427	-0.8752	EUR
86-27128	-0.4668	-1.377	0.6707	-0.8419	EUR
86-27129	-0.4074	-1.269	0.59	-0.9561	EUR
86-27130	-0.4711	-1.343	0.6062	-0.895	EUR
86-27131	-0.4816	-1.289	0.6875	-1.035	EUR
86-27132	-0.4427	-1.352	0.7103	-0.9919	EUR
86-27133	-0.4103	-1.334	0.5097	-0.7261	EUR
86-27134	-0.3881	-1.342	0.3837	-0.6793	EUR
86-27135	-0.4306	-1.293	0.6746	-0.8298	EUR
86-27136	-0.4587	-1.365	0.4087	-1.005	EUR
86-27137	-0.4206	-1.435	0.8445	-0.9116	EUR
86-27138	-0.4391	-1.425	0.5921	-0.8641	EUR
86-27139	-0.391	-1.32	0.4283	-0.8006	EUR
86-27140	-0.4787	-1.267	0.5056	-0.6122	EUR
86-27141	-0.4384	-1.306	0.2588	-0.9241	EUR
86-27142	0.3769	-0.6949	0.4086	-0.5125	UNKNOWN
86-27143	-0.3535	-1.322	0.3273	-0.8173	EUR
86-27144	-0.5043	-1.369	0.6826	-0.5823	EUR
86-27145	-0.3449	-1.308	0.503	-0.9573	EUR
86-27146	-0.4296	-1.317	0.571	-1.086	EUR
86-27147	-0.4386	-1.207	0.3111	-0.7977	EUR
86-27148	-0.3889	-1.267	0.7159	-1.046	EUR
86-27149	-0.4064	-1.42	0.8852	-0.8462	EUR
86-27150	-0.4121	-1.389	0.5155	-0.9536	EUR
86-27151	-0.3867	-1.308	0.3638	-0.8051	EUR
86-27152	-0.3485	-1.257	0.1258	-0.5532	EUR
86-27153	-0.5013	-1.376	0.61	-0.7575	EUR
86-27154	-0.4039	-1.431	0.673	-0.9204	EUR
86-27155	-0.4239	-1.34	0.4418	-0.9519	EUR
86-27156	-0.3952	-1.376	0.5617	-0.9286	EUR
86-27157	-0.4476	-1.341	0.5303	-0.8575	EUR
86-27158	-0.3866	-1.414	0.5993	-0.9532	EUR
86-27159	-0.3708	-1.336	0.6324	-0.8331	EUR
Note: Principal component analysis (PCA) of genetic ancestry (PC1-4) and Peddy program predicted ancestry.

## Sheet: Figure 2a_2b
Gene	AA_Num_of_Carrier	CA_Num_of_Carrier
ERCC3	0	1
ATR	0	1
TDP2	0	1
TTK	0	1
GTF2H5	0	2
NBN	0	2
FANCC	0	1
XPA	0	1
ERCC6	0	1
DNA2	0	1
UNG	0	1
MLH3	0	1
FAN1	0	2
INO80	0	1
BLM	0	1
NTHL1	0	1
FANCA	0	8
TP53	0	1
LIG1	0	1
PCNA	0	1
MSH2	1	0
MSH6	1	3
IDH1	1	2
OGG1	1	4
FANCD2	1	2
POLK	1	0
RRM2B	1	0
BRCA2	1	0
FANCI	1	0
TELO2	1	1
ERCC4	1	1
RAD51C	1	0
PNKP	1	0
MUTYH	2	3
HFM1	2	0
POLH	2	0
ATM	2	2
ERCC2	2	6
FANCL	3	2
RAD54B	4	1
BRCA1	4	0
CHEK2	4	2
PMS2	5	0
RAD54L	6	2
POLG	6	12
RAD51	7	0
Note: No. of Carrier- Number of carrier represents counts

## Sheet: Figure 3A
Gene	CPDR_AA %	ExACnonTCGA_AFR %
CHEK2	1.54	1.54
RAD54B	1.54	0.71
RAD54L	2.32	0.73
PMS2	1.93	0.48
POLG	2.32	0.62
FANCL	1.16	0.12
RAD51	2.7	0.57
BRCA1	1.54	0.03

## Sheet: Figure 3b
Gene	CPDR_CA %	ExACnonTCGA_NFE %
MUTYH	1.1	1.08
MSH6	1.1	0.78
FANCA	2.94	1.58
ERCC2	2.21	0.98
OGG1	1.47	0.46
POLG	4.41	2.06

## Sheet: Figures 4c and 5
Sample	time_RP_BCR	BCR	RACE	AnyHRMutations	NumDDRMutations
CPDR1	5	0	AfricanAmerican	0	0
CPDR2	1.2	0	AfricanAmerican	0	0
CPDR3	10	0	Caucasian	0	0
CPDR4	4.6	0	AfricanAmerican	0	0
CPDR5	12.1	0	Caucasian	0	0
CPDR6	10.8	0	Caucasian	0	0
CPDR7	4	1	Caucasian	0	0
CPDR8	12.1	0	AfricanAmerican	0	0
CPDR9	0.3	0	AfricanAmerican	0	0
CPDR11	0.4	0	Caucasian	0	0
CPDR13	6.7	0	AfricanAmerican	0	1
CPDR14	12.5	0	Caucasian	0	0
CPDR15	8.8	0	AfricanAmerican	0	0
CPDR16	3.1	0	Caucasian	0	1
CPDR17	2.7	1	Caucasian	0	0
CPDR18	3.2	0	Caucasian	0	2
CPDR19	8.1	0	Caucasian	0	0
CPDR20	0.9	0	AfricanAmerican	0	0
CPDR21	3.7	0	AfricanAmerican	0	0
CPDR22	0.2	0	Caucasian	0	0
CPDR23	0.3	1	Caucasian	0	0
CPDR24	1	1	Caucasian	0	1
CPDR25	2.7	1	AfricanAmerican	0	0
CPDR26	10.9	0	Caucasian	0	0
CPDR27	0.5	0	AfricanAmerican	0	0
CPDR28	9.8	0	Caucasian	0	0
CPDR29	4.7	0	Caucasian	0	0
CPDR30	5.5	0	Caucasian	0	0
CPDR31	1.2	0	Caucasian	0	0
CPDR32	2.9	0	AfricanAmerican	0	0
CPDR33	10.2	0	Caucasian	0	0
CPDR34	4.6	0	Caucasian	0	0
CPDR35	4.3	1	Caucasian	0	1
CPDR36	7.8	0	AfricanAmerican	0	1
CPDR37	10.7	0	AfricanAmerican	0	1
CPDR38	9.7	0	Caucasian	0	0
CPDR39	5	0	Caucasian	0	1
CPDR40	5.1	0	AfricanAmerican	0	0
CPDR41	4.9	0	Caucasian	0	1
CPDR42	8.9	0	AfricanAmerican	0	0
CPDR43	10.8	0	AfricanAmerican	0	0
CPDR44	10.8	0	Caucasian	0	0
CPDR45	1.5	0	AfricanAmerican	0	0
CPDR46	6.3	0	Caucasian	0	0
CPDR47	1.9	0	Caucasian	0	1
CPDR48	10.7	0	Caucasian	0	0
CPDR49	11	0	Caucasian	0	0
CPDR50	8.9	0	Caucasian	0	1
CPDR51		0	Caucasian	0	0
CPDR52	1.3	1	AfricanAmerican	0	1
CPDR53	0.2	0	AfricanAmerican	0	0
CPDR54	10.1	0	Caucasian	0	0
CPDR55	0.2	1	Caucasian	0	0
CPDR56	3.7	0	Caucasian	0	0
CPDR57	10.4	0	Caucasian	0	1
CPDR58	1.4	0	Caucasian	0	1
CPDR59	9.9	0	AfricanAmerican	0	0
CPDR60	10.4	0	Caucasian	0	0
CPDR61	0.5	0	AfricanAmerican	0	0
CPDR62	5.3	0	AfricanAmerican	0	0
CPDR63	1.5	0	Caucasian	0	0
CPDR64	0.5	0	AfricanAmerican	1	1
CPDR65	10.7	0	AfricanAmerican	0	0
CPDR66	7.4	0	AfricanAmerican	0	1
CPDR67	1.9	1	Caucasian	0	0
CPDR68	5.2	0	AfricanAmerican	0	0
CPDR69	15.5	0	Caucasian	0	0
CPDR70	8.2	1	Caucasian	0	0
CPDR71	9.2	0	Caucasian	0	0
CPDR72	0.2	0	Caucasian	0	0
CPDR73	8.1	0	Caucasian	0	0
CPDR74	2.5	0	AfricanAmerican	0	0
CPDR75	0.4	0	AfricanAmerican	0	0
CPDR76	1.7	0	Caucasian	0	0
CPDR77	9.4	0	Caucasian	0	0
CPDR78	8.8	0	Caucasian	0	1
CPDR80	15.1	0	AfricanAmerican	0	0
CPDR81	4.4	1	Caucasian	0	1
CPDR82	3.7	0	AfricanAmerican	0	0
CPDR83	0.1	0	Caucasian	0	0
CPDR84	10.3	0	Caucasian	0	0
CPDR85	15.2	0	Caucasian	0	1
CPDR86	5.4	0	AfricanAmerican	1	1
CPDR87	4.5	0	Caucasian	0	0
CPDR88	5.6	0	Caucasian	0	0
CPDR89	0.3	1	AfricanAmerican	0	0
CPDR90	3.3	0	AfricanAmerican	0	0
CPDR91	3.7	0	AfricanAmerican	0	0
CPDR92	9.2	0	AfricanAmerican	0	0
CPDR94	12.2	0	Caucasian	0	0
CPDR95	0.4	0	AfricanAmerican	0	0
CPDR96	7.5	0	AfricanAmerican	0	1
CPDR97	4.5	0	Caucasian	1	1
CPDR98	14.4	0	Caucasian	0	0
CPDR99	0.5	1	AfricanAmerican	0	1
CPDR101	3.1	0	Caucasian	0	0
CPDR102	6.5	0	AfricanAmerican	0	0
CPDR103	1.9	0	AfricanAmerican	0	0
CPDR104	6	0	AfricanAmerican	1	1
CPDR105	4.2	1	Caucasian	0	0
CPDR106	0.5	0	AfricanAmerican	0	0
CPDR107	9	0	AfricanAmerican	0	0
CPDR108	8.3	0	Caucasian	0	1
CPDR109	2.6	1	AfricanAmerican	0	0
CPDR110	1.8	0	Caucasian	0	1
CPDR111	9.9	0	Caucasian	0	0
CPDR112	14.9	0	Caucasian	0	0
CPDR113	8.1	0	Caucasian	0	1
CPDR114	8.3	0	AfricanAmerican	0	0
CPDR115	7.6	0	AfricanAmerican	0	0
CPDR116	0.2	1	AfricanAmerican	0	0
CPDR117	3.2	0	Caucasian	0	0
CPDR118	5.4	0	AfricanAmerican	0	0
CPDR119	0.7	1	AfricanAmerican	0	0
CPDR120	8.6	0	Caucasian	0	0
CPDR121	11.9	0	AfricanAmerican	0	0
CPDR122	3.8	0	AfricanAmerican	0	0
CPDR123	2.5	0	AfricanAmerican	0	0
CPDR124	8	0	AfricanAmerican	0	0
CPDR125	11.7	1	Caucasian	0	0
CPDR126	5.7	0	Caucasian	0	0
CPDR127	1.9	0	AfricanAmerican	0	1
CPDR128	9.3	0	Caucasian	0	1
CPDR129	0.4	1	Caucasian	0	0
CPDR130	2.6	0	AfricanAmerican	0	1
CPDR131	5.8	0	Caucasian	0	0
CPDR132	0.4	0	Caucasian	0	0
CPDR133	5	1	Caucasian	0	1
CPDR134	3.3	0	AfricanAmerican	0	0
CPDR136	8.6	0	Caucasian	0	0
CPDR137	13.3	0	AfricanAmerican	0	0
CPDR138	0.7	0	AfricanAmerican	0	0
CPDR140	6.7	0	Caucasian	0	1
CPDR141	16.3	0	Caucasian	0	0
CPDR142	11.7	1	AfricanAmerican	0	0
CPDR143	2.1	0	AfricanAmerican	0	0
CPDR144	6.4	0	AfricanAmerican	0	0
CPDR145		0	AfricanAmerican	0	0
CPDR146	8.7	0	Caucasian	0	0
CPDR147	10.4	0	AfricanAmerican	0	0
CPDR149		0	AfricanAmerican	0	0
CPDR150	3.1	0	Caucasian	0	0
CPDR151	6.9	0	Caucasian	0	0
CPDR152	3.8	0	Caucasian	0	2
CPDR153	4.3	1	AfricanAmerican	0	1
CPDR154	10.1	0	Caucasian	0	1
CPDR155	6.7	0	AfricanAmerican	0	0
CPDR156	0.8	0	AfricanAmerican	0	1
CPDR157	7.1	0	Caucasian	0	0
CPDR158	7.7	0	Caucasian	0	0
CPDR160	7.2	0	Caucasian	0	0
CPDR161	0.3	0	Caucasian	0	1
CPDR162	0.2	1	AfricanAmerican	0	0
CPDR163	10.2	0	AfricanAmerican	0	0
CPDR164	7.5	1	Caucasian	0	0
CPDR165	2.4	0	AfricanAmerican	0	0
CPDR166	15.8	0	Caucasian	0	0
CPDR167	17.3	0	Caucasian	0	0
CPDR168	10.6	0	Caucasian	0	0
CPDR169	3.1	0	Caucasian	0	0
CPDR170	10.5	0	Caucasian	0	0
CPDR171	5.4	0	AfricanAmerican	0	1
CPDR172	7.2	0	Caucasian	0	0
CPDR173	0.4	0	AfricanAmerican	0	0
CPDR174	2.5	0	AfricanAmerican	0	0
CPDR175	2.5	1	Caucasian	1	1
CPDR176	7.6	0	Caucasian	0	0
CPDR177	8	0	Caucasian	0	0
CPDR178	1.2	0	AfricanAmerican	0	1
CPDR179	0.3	0	AfricanAmerican	0	1
CPDR180	6.6	0	AfricanAmerican	0	1
CPDR181	12.2	0	Caucasian	0	1
CPDR182	7.7	0	AfricanAmerican	0	0
CPDR183	4	0	Caucasian	0	0
CPDR184	0.8	0	AfricanAmerican	0	0
CPDR185	5.8	0	AfricanAmerican	0	0
CPDR186	5.5	0	AfricanAmerican	0	0
CPDR187	7.3	0	AfricanAmerican	0	0
CPDR188	2.3	0	Caucasian	0	1
CPDR189	9.2	0	Caucasian	0	0
CPDR190	13.4	0	Caucasian	0	0
CPDR191	13.9	0	AfricanAmerican	0	1
CPDR192	3.8	0	Caucasian	0	1
CPDR193	0.5	1	AfricanAmerican	0	0
CPDR194	1.7	0	AfricanAmerican	0	1
CPDR195	5.7	1	Caucasian	0	0
CPDR196	2.6	1	Caucasian	0	0
CPDR197	4.3	0	AfricanAmerican	0	0
CPDR198	10.4	0	Caucasian	0	0
CPDR199	5.3	0	Caucasian	0	1
CPDR200	2.6	0	Caucasian	0	0
CPDR201	0.4	0	AfricanAmerican	0	0
CPDR202	15	0	Caucasian	0	2
CPDR203	2.8	0	AfricanAmerican	0	0
CPDR204	0.4	0	Caucasian	0	2
CPDR205	15.4	0	AfricanAmerican	0	0
CPDR206	9.9	0	Caucasian	0	0
CPDR208	0.3	0	Caucasian	0	0
CPDR210	0.4	0	Caucasian	0	1
CPDR211	9	0	AfricanAmerican	0	1
CPDR213	6	0	Caucasian	0	0
CPDR214	2	0	AfricanAmerican	0	0
CPDR215	5	0	Caucasian	0	0
CPDR216	16.4	0	Caucasian	0	0
CPDR217	9.1	0	Caucasian	0	0
CPDR218	6.9	1	Caucasian	0	0
CPDR219	8.5	0	Caucasian	0	0
CPDR220	7.3	0	AfricanAmerican	0	0
CPDR221	1	0	Caucasian	0	1
CPDR222	9.7	0	Caucasian	0	0
CPDR223	9	0	Caucasian	0	0
CPDR224	6.2	0	AfricanAmerican	0	0
CPDR226	0.2	0	AfricanAmerican	0	0
CPDR227	3.6	0	AfricanAmerican	0	0
CPDR228	12.7	0	AfricanAmerican	0	0
CPDR229	6.3	0	AfricanAmerican	0	0
CPDR230	14.3	0	Caucasian	0	0
CPDR231	5.5	0	AfricanAmerican	0	0
CPDR232	11.5	0	Caucasian	0	0
CPDR234	10.3	1	AfricanAmerican	0	0
CPDR235	0.2	1	Caucasian	0	0
CPDR236	0.3	1	Caucasian	0	0
CPDR238	9.7	0	Caucasian	0	1
CPDR239	0.4	0	AfricanAmerican	1	1
CPDR240	4.8	0	AfricanAmerican	0	0
CPDR241	0.4	1	Caucasian	0	0
CPDR242	10.4	0	Caucasian	0	0
CPDR243	3	0	AfricanAmerican	0	0
CPDR244	6.2	0	AfricanAmerican	0	0
CPDR246	5.5	0	AfricanAmerican	0	1
CPDR247	14.2	0	AfricanAmerican	0	0
CPDR248	7.3	0	Caucasian	0	0
CPDR249	7.7	0	AfricanAmerican	0	0
CPDR250	9.1	0	AfricanAmerican	0	0
CPDR251	14.8	0	AfricanAmerican	0	1
CPDR252	2	0	AfricanAmerican	0	0
CPDR253	7.7	0	AfricanAmerican	0	0
CPDR254	0.9	0	Caucasian	0	0
CPDR255	10.5	0	AfricanAmerican	0	0
CPDR256	10.8	0	Caucasian	0	0
CPDR257	0.8	1	AfricanAmerican	0	1
CPDR258	10.8	0	Caucasian	0	0
CPDR259	4.2	0	Caucasian	0	0
CPDR260	1.4	0	AfricanAmerican	0	0
CPDR261	6.5	0	Caucasian	0	0
CPDR262	7.7	0	AfricanAmerican	0	1
CPDR263	6.3	0	Caucasian	0	0
CPDR264	8.4	0	AfricanAmerican	0	0
CPDR265	0.2	0	Caucasian	0	0
CPDR266	7	0	Caucasian	0	0
CPDR267	0.4	0	Caucasian	0	0
CPDR268	7.4	0	AfricanAmerican	0	0
CPDR270	1.7	1	AfricanAmerican	0	1
CPDR271	1	0	AfricanAmerican	0	0
CPDR272	5.8	1	Caucasian	0	0
CPDR273	1.2	0	Caucasian	0	0
CPDR274	5.3	0	Caucasian	0	0
CPDR275	14.1	0	AfricanAmerican	0	1
CPDR276	11.6	0	Caucasian	0	1
CPDR277	15.1	0	Caucasian	0	0
CPDR278	7.1	0	AfricanAmerican	0	0
CPDR279	15.2	0	AfricanAmerican	0	0
CPDR280	0.4	0	AfricanAmerican	0	0
CPDR281	3.7	0	AfricanAmerican	0	0
CPDR282	4.2	0	AfricanAmerican	0	0
CPDR283	3.2	1	Caucasian	0	0
CPDR284	6.6	0	Caucasian	0	0
CPDR285	12.7	0	Caucasian	0	1
CPDR286	8.7	0	Caucasian	0	0
CPDR287	9.1	0	AfricanAmerican	0	1
CPDR288	0.2	0	AfricanAmerican	0	1
CPDR289	6.2	1	AfricanAmerican	1	1
CPDR290	8.8	0	AfricanAmerican	0	0
CPDR292	7.9	0	Caucasian	0	0
CPDR293	10.1	0	AfricanAmerican	0	0
CPDR294	1.6	1	Caucasian	0	0
CPDR295	1.5	0	Caucasian	0	1
CPDR297	0.4	0	Caucasian	0	0
CPDR299	10.7	0	Caucasian	0	0
CPDR300	5.4	0	Caucasian	0	0
CPDR301	12.9	0	Caucasian	0	0
CPDR302	6.2	0	AfricanAmerican	0	0
CPDR303	13.1	1	AfricanAmerican	0	1
CPDR304	10.3	0	AfricanAmerican	0	0
CPDR305	8.2	0	AfricanAmerican	0	0
CPDR306	5.1	0	Caucasian	0	0
CPDR307	10.6	0	Caucasian	0	0
CPDR308	0.5	0	Caucasian	0	0
CPDR309	0.9	1	AfricanAmerican	0	0
CPDR310	12.2	0	Caucasian	0	0
CPDR311	13.8	0	Caucasian	0	0
CPDR312	0.3	1	AfricanAmerican	0	0
CPDR313	7.8	0	AfricanAmerican	0	0
CPDR314	5.4	0	Caucasian	0	1
CPDR316	2.6	0	AfricanAmerican	0	0
CPDR318	14.3	0	Caucasian	0	0
CPDR319	8.6	0	Caucasian	0	0
CPDR320	6.6	1	Caucasian	0	0
CPDR321	1.3	0	AfricanAmerican	0	0
CPDR323	0.9	1	AfricanAmerican	0	0
CPDR324	10.9	0	AfricanAmerican	0	0
CPDR325	11.3	0	Caucasian	0	0
CPDR326	8.6	0	Caucasian	0	1
CPDR327	1	0	Caucasian	0	0
CPDR328	4.7	0	AfricanAmerican	0	0
CPDR329	4.8	0	AfricanAmerican	0	0
CPDR330	1.5	0	AfricanAmerican	0	0
CPDR331	1.3	0	AfricanAmerican	0	0
CPDR332	2.2	0	AfricanAmerican	0	0
CPDR333	12.1	0	Caucasian	0	2
CPDR334	11	0	Caucasian	0	1
CPDR335	11.7	0	AfricanAmerican	0	0
CPDR336	9.2	0	Caucasian	0	0
CPDR337	12.9	0	AfricanAmerican	0	1
CPDR338	0.5	0	AfricanAmerican	1	2
CPDR339	8.9	0	AfricanAmerican	0	0
CPDR340	4.6	0	AfricanAmerican	0	1
CPDR341	6.2	0	Caucasian	0	0
CPDR342	1.8	0	Caucasian	0	0
CPDR343	3.9	0	Caucasian	0	1
CPDR344	8.4	1	AfricanAmerican	0	0
CPDR345	9.5	0	Caucasian	0	0
CPDR346	15.3	0	Caucasian	0	1
CPDR347	3.2	0	AfricanAmerican	0	0
CPDR348	5.1	0	AfricanAmerican	0	0
CPDR349	1.8	0	Caucasian	0	0
CPDR350	11.9	0	AfricanAmerican	0	0
CPDR351	13	0	Caucasian	0	0
CPDR352	0.4	0	AfricanAmerican	0	0
CPDR353	7.3	1	Caucasian	0	0
CPDR354	5.5	0	AfricanAmerican	0	0
CPDR355	8.1	0	AfricanAmerican	0	0
CPDR356	0.9	0	Caucasian	0	0
CPDR357	14.2	0	AfricanAmerican	0	0
CPDR359	5.6	0	Caucasian	0	0
CPDR360	4	0	Caucasian	0	0
CPDR361	4	0	Caucasian	0	1
CPDR362	1.2	1	Caucasian	0	0
CPDR363	0.2	0	AfricanAmerican	0	0
CPDR364	14.6	0	Caucasian	0	2
CPDR365	4.2	1	AfricanAmerican	0	0
CPDR366	12.5	0	Caucasian	0	1
CPDR367	1.7	0	AfricanAmerican	0	0
CPDR368	13.4	0	Caucasian	1	1
CPDR369	10.3	0	AfricanAmerican	0	0
CPDR370	4.2	1	AfricanAmerican	1	2
CPDR371	8.3	0	AfricanAmerican	0	0
CPDR372	2.1	0	Caucasian	0	1
CPDR373	0.3	0	AfricanAmerican	0	0
CPDR374	0.4	1	AfricanAmerican	0	0
CPDR375	11.7	0	Caucasian	0	0
CPDR376	0.4	0	AfricanAmerican	0	0
CPDR377	3.6	0	AfricanAmerican	0	0
CPDR378	12.2	0	Caucasian	0	0
CPDR379	3.3	0	AfricanAmerican	0	0
CPDR380	11.4	0	Caucasian	0	0
CPDR381	10.8	0	Caucasian	0	0
CPDR382	9.5	0	Caucasian	0	0
CPDR383	1.4	1	Caucasian	0	0
CPDR384	8.2	1	Caucasian	0	0
CPDR385	16.2	0	AfricanAmerican	0	1
CPDR386	2.2	0	AfricanAmerican	0	1
CPDR387	0.4	0	AfricanAmerican	0	1
CPDR388	9.9	0	Caucasian	0	0
CPDR389	0.2	0	Caucasian	0	1
CPDR390	4	0	Caucasian	0	0
CPDR391	2	0	AfricanAmerican	0	0
CPDR392	9.1	0	Caucasian	0	0
CPDR393	11.2	0	Caucasian	0	0
CPDR394	11.9	0	Caucasian	0	1
CPDR395	0.3	0	Caucasian	0	0
CPDR396	0.1	0	AfricanAmerican	0	0
CPDR397	3.4	0	AfricanAmerican	0	0
CPDR398	13	0	Caucasian	0	0
CPDR399	11.2	0	Caucasian	0	0
CPDR400	1.7	0	AfricanAmerican	0	0
CPDR401	3	0	Caucasian	0	0
CPDR402	8.1	0	AfricanAmerican	0	1
CPDR403	0.2	1	AfricanAmerican	0	0
CPDR404	5	0	AfricanAmerican	0	1
CPDR405	2.5	0	AfricanAmerican	0	0
CPDR406	3.6	0	AfricanAmerican	0	0
CPDR407	4.4	0	Caucasian	0	0
CPDR408	0.9	0	AfricanAmerican	0	0
CPDR409	6.8	0	Caucasian	0	0
CPDR410	2.8	0	AfricanAmerican	0	0
CPDR411	1	0	Caucasian	0	2
CPDR412	13.9	0	AfricanAmerican	0	0
CPDR413	11.4	0	Caucasian	0	0
CPDR414	9.4	0	Caucasian	0	0
CPDR415	1.8	0	AfricanAmerican	0	0
CPDR416	10.2	0	Caucasian	0	0
CPDR417	13	0	AfricanAmerican	0	0
CPDR418	7.3	0	AfricanAmerican	0	0
CPDR419	9.3	0	Caucasian	0	0
CPDR420	1.7	0	AfricanAmerican	0	0
CPDR422	3.3	0	AfricanAmerican	0	0
CPDR423	2.6	0	Caucasian	0	0
CPDR424	11	0	Caucasian	0	0
CPDR425	12.2	0	AfricanAmerican	0	0
CPDR426	1.8	0	AfricanAmerican	0	0
CPDR427	11.3	0	AfricanAmerican	0	0
CPDR428	11.1	0	Caucasian	0	0
CPDR429	12.9	0	Caucasian	0	0
CPDR430	3	1	AfricanAmerican	0	0
CPDR431	10.5	0	Caucasian	0	1
CPDR432	0.7	0	AfricanAmerican	0	1
CPDR433	2.4	0	AfricanAmerican	0	0
CPDR434	9.5	0	Caucasian	0	0
CPDR435	8	0	Caucasian	0	0
CPDR436	4.1	0	AfricanAmerican	0	0
CPDR437	0.3	0	Caucasian	0	0
CPDR438	8.8	0	AfricanAmerican	0	0
CPDR440	11.4	0	Caucasian	0	0
CPDR441	12.7	0	Caucasian	0	0
CPDR442	0.5	1	Caucasian	0	1
CPDR443	8.4	0	Caucasian	0	1
CPDR444	17.7	0	AfricanAmerican	0	1
CPDR445	14.1	0	Caucasian	0	2
CPDR446	11.4	0	Caucasian	0	0
CPDR447	7.8	0	Caucasian	0	0
CPDR448	1.8	1	Caucasian	0	0
CPDR449	1.8	1	Caucasian	0	0
CPDR450	8.2	0	Caucasian	0	1
CPDR452	13	0	Caucasian	0	0
CPDR453	5.6	0	Caucasian	0	0
CPDR454	2.9	0	AfricanAmerican	0	0
CPDR455	12.4	0	AfricanAmerican	0	0
CPDR456	9.4	0	Caucasian	0	0
CPDR457	2.5	1	AfricanAmerican	0	0
CPDR458	13.4	0	Caucasian	0	0
CPDR459	7.9	0	Caucasian	0	0
CPDR460	6.1	0	AfricanAmerican	0	0
CPDR461	7.5	0	Caucasian	0	0
CPDR462	0.7	1	Caucasian	0	1
CPDR464	11.7	0	Caucasian	0	0
CPDR465	5.4	1	Caucasian	0	0
CPDR466	11.6	0	Caucasian	0	0
CPDR467	11.8	0	Caucasian	0	0
CPDR468	11	0	Caucasian	0	1
CPDR469	6.8	0	Caucasian	0	0
CPDR470	8.8	0	AfricanAmerican	0	0
CPDR471	2.3	0	Caucasian	0	1
CPDR472	10.6	0	AfricanAmerican	0	0
CPDR473	11	0	Caucasian	0	0
CPDR474	5.9	0	Caucasian	0	0
CPDR475	3.3	0	AfricanAmerican	0	0
CPDR476	4.5	0	Caucasian	0	0
CPDR477	0.2	1	Caucasian	0	1
CPDR480	2.5	0	AfricanAmerican	0	0
CPDR481	15.7	0	AfricanAmerican	0	0
CPDR483	1.1	0	AfricanAmerican	0	0
CPDR484	0.8	0	Caucasian	0	0
CPDR485	2.7	1	AfricanAmerican	0	0
CPDR486	10.2	0	Caucasian	0	0
CPDR487	1.1	1	AfricanAmerican	0	1
CPDR488	0.2	1	AfricanAmerican	0	1
CPDR489	10	0	Caucasian	0	0
CPDR490	6.8	1	Caucasian	0	0
CPDR491	1.8	0	AfricanAmerican	0	0
CPDR492	9.8	0	Caucasian	0	0
CPDR493	1.2	0	AfricanAmerican	0	0
CPDR494	0.6	0	AfricanAmerican	0	1
CPDR495	11.6	0	AfricanAmerican	0	0
CPDR496	11.4	0	AfricanAmerican	0	0
CPDR497	11.4	0	AfricanAmerican	0	1
CPDR498	11.8	0	Caucasian	0	0
CPDR499	5.9	0	AfricanAmerican	0	0
CPDR500	3.8	0	AfricanAmerican	0	1
CPDR502	5.4	0	Caucasian	0	0
CPDR503	0.7	1	Caucasian	0	0
CPDR504	9	0	AfricanAmerican	0	0
CPDR505	1.4	1	AfricanAmerican	0	0
CPDR506	0.3	0	Caucasian	0	0
CPDR507	0.5	1	AfricanAmerican	1	1
CPDR508	9.1	0	AfricanAmerican	0	1
CPDR509	10.9	1	Caucasian	0	0
CPDR510	11.8	0	AfricanAmerican	0	0
CPDR511	9.4	0	Caucasian	0	2
CPDR512	1.7	1	AfricanAmerican	0	2
CPDR513	0.4	0	Caucasian	0	0
CPDR514	3.8	0	AfricanAmerican	0	0
CPDR515	7.9	0	Caucasian	0	0
CPDR516	10.9	0	Caucasian	0	1
CPDR517	11.6	0	AfricanAmerican	0	0
CPDR518	5.7	0	Caucasian	0	1
CPDR519	0.2	1	AfricanAmerican	0	0
CPDR520	6.4	0	AfricanAmerican	0	0
CPDR521	4.8	0	AfricanAmerican	0	0
CPDR522	3.6	0	AfricanAmerican	0	0
CPDR523	4.8	0	AfricanAmerican	0	0
CPDR524	2.7	1	Caucasian	0	0
CPDR525	11.9	0	AfricanAmerican	0	0
CPDR526	0.3	0	AfricanAmerican	1	1
CPDR527	5.7	0	Caucasian	0	0
CPDR528	14.3	0	AfricanAmerican	0	0
CPDR529	2.3	0	AfricanAmerican	0	0
CPDR530	7.6	0	Caucasian	0	0
CPDR531	15.1	0	Caucasian	0	1
Note: BCR, Biochemical Recurrence; time_RP_BCR; Time from radical prostatectomy to BCR event

## Sheet: Supplementary figure 1
Chr	Pos	Ref	Alt	CPDR_AA_Freq	ExAC_AFR_Freq	CPDR_CA_Freq	ExAC_NFE_Freq	gnomAD_AFR_Freq	gnomAD_NFE_Freq
chrX	14843670	G	A	0	0	0.3663	0.05	0	0.09
chrX	14843736	T	C	0.3861	0.04	0	0.004169	0.03	0
chrX	14844672	C	T	1.5444	1.07	0	0.05	1.01	0
chrX	14845014	A	G	0	0	0.3663	0.17	0.02	0.05
chrX	14850559	C	T	0.3861	0.14	0	0	0.17	0
chrX	14850608	A	G	0.3861	0.12	0	0	0.12	0
chrX	14857956	TAATAAATA	TAATAAATAAATA	3.861	1.59	0	0.11	2.92	0.14
chrX	14859282	C	T	0.772201	1.22	9.89011	8.59	0.89	7.82
chrX	14859297	A	G	0	0.01	0.3663	0.04	0	0.03
chrX	55007130	A	G	0.3861	0.05	0	0	0.05	0
chrX	55007286	G	A	0	0	0.3663	0.006694	0	0.02
chrX	55007349	C	T	0.3861	0.04	0	0.002822	0.03	0
chrX	96884407	G	A	61.39	64.56	26.7399	27.99	64.83	27.41
chrX	96884461	G	A	0	0.01	0	0	NA	NA
chrX	96884631	G	T	0.3861	NA	0	NA	NA	NA
chrX	153444778	C	T	0	0.06	0	0	0.15	0
chrX	153444950	C	T	0	0.08	0.3663	0.6	0.02	0.39
chrX	153444964	C	A	0	0.15	0.3663	2.65	0.19	1.31
chrX	153445022	G	A	2.3166	3.99	0	0.02	1.99	0.02
chrX	153445171	C	T	0.3861	0.61	0	0	0.44	0.009562
chrX	153445172	G	A	1.5444	1.76	0	0.006282	1.51	0.009573
chrX	153445255	T	C	0	0	0.3663	0.04	0	0.08
chrX	153445387	A	T	0	0.09	0.3663	0.58	0.07	0.35
chr1	2184956	G	A	0.19305	0.01	0	0.001585	NA	NA
chr1	2185417	C	T	0.19305	0.09	0	0	0.05	0
chr1	2185433	C	T	0.579151	0.83	0	0.01	0.79	0.00667
chr1	2185434	C	A	0.3861	0.14	0	0	0.19	0.02
chr1	2185462	G	C	0.19305	0.09	0	0.01	0.06	0.006668
chr1	2185482	C	T	0	0	0.18315	0	NA	NA
chr1	2186039	C	T	0.19305	NA	0	NA	0	0.01
chr1	2186076	G	C	0.19305	NA	0	NA	0.01	0
chr1	2186120	G	A	0	0	0.18315	0.16	0.02	0.27
chr1	2186154	A	G	0.19305	NA	0	NA	NA	NA
chr1	2192889	C	T	0.19305	NA	0	NA	NA	NA
chr1	2192906	TTTG	TTTGTTG	0.19305	0.42	3.663	5.56	0.4	3.66
chr1	2192944	G	A	0.19305	0	0	0	0.09	0
chr1	2193733	G	A	45.7529	47.01	12.6374	9.41	46.15	9.37
chr1	2193744	G	A	0.3861	0.1	0	0	0.08	0
chr1	2193746	G	T	0	NA	0.18315	NA	NA	NA
chr1	2193766	C	A	0.579151	0.74	0	0	0.85	0
chr1	2193908	C	T	0	0	0.18315	0.03	0	0.01
chr1	2194104	A	G	0	0.07	0.18315	0.3	0.03	0.33
chr1	2194689	C	T	0	NA	0.18315	NA	NA	NA
chr1	2194700	C	G	100	100	100	NA	100	100
chr1	2198059	G	A	0	0	0.18315	0.05	0.02	0.09
chr1	2198143	C	T	0.19305	0.06	0	0	NA	NA
chr1	2198795	C	T	0.3861	0.18	0.732601	0.9	0.22	1.01
chr1	2198837	C	T	0.772201	0.71	0	0	0.5	0
chr1	2198838	G	A	0.579151	0.53	0	0	0.39	0.04
chr1	2198913	A	C	1.5444	1.05	0	0	1.33	0
chr1	2206669	T	G	0	NA	0.18315	NA	0	0.006756
chr1	11674794	C	T	0	0	0.18315	0	0.02	0.006681
chr1	27907035	T	C	1.5444	0.9	0	0	0.95	0
chr1	27914137	C	T	0	0.09	0.732601	0.71	0.11	0.64
chr1	45329355	C	T	2.7027	3.64	0	0.002997	3.82	0
chr1	45329412	G	A	0.965251	0.78	1.64835	1.07	0.91	0.91
chr1	45330526	C	T	0.3861	0.2	0	0	0.32	0
chr1	45331467	G	A	0	0.05	0.3663	0.12	0	0.18
chr1	45331556	C	T	0.3861	0.11	0.549451	0.4	0.15	0.47
chr1	45332479	C	T	0	0	0.18315	0.02	0.01	0.03
chr1	45334484	C	T	0.772201	1.09	6.59341	6.87	1.08	8.03
chr1	46248570	A	G	0.19305	0.3	2.1978	1.69	0.38	1.26
chr1	46250004	C	G	0.19305	0.02	0	0	0.02	0
chr1	46260012	G	A	0	0.009614	0.18315	0.002997	0	0.006673
chr1	46260597	C	T	0.19305	NA	0	NA	NA	NA
chr1	46260761	G	A	0.19305	0.12	0	0	0.09	0
chr1	46260853	C	T	0.19305	0.12	0.3663	0.39	0.09	0.28
chr1	46260902	C	T	0.19305	0	0	0	NA	NA
chr1	46261259	A	G	0.19305	0	0	0.005996	NA	NA
chr1	46267581	G	C	0.19305	NA	0	NA	NA	NA
chr1	46273669	G	A	0	0	0.18315	0.009233	0.01	0
chr1	46273738	G	A	0.579151	0.97	0	0.004779	0.62	0.006668
chr1	46274200	G	A	0	0	0.18315	0.005996	0	0.01
chr1	46278086	G	A	0.19305	NA	0	NA	NA	NA
chr1	46278110	G	A	0.19305	0.009833	0	0.07	0.02	0.006667
chr1	46278212	A	G	0	NA	0.18315	NA	NA	NA
chr1	46278251	G	A	0	0.08	0.3663	0.77	0.07	0.87
chr1	46278277	C	T	0.579151	0.19	0	0.00593	0.11	0.006672
chr1	75797098	C	T	0.19305	0	0	0.001548	NA	NA
chr1	75803743	G	A	0.3861	NA	0	NA	NA	NA
chr1	75803775	G	A	30.1158	30.3	29.1209	30.51	29.45	28.11
chr1	75803889	T	C	0.19305	0.02	0	0.001515	0.05	0
chr1	75806996	C	T	0.3861	0.3	0	0.006007	0.27	0.02
chr1	75807093	C	A	0.19305	0.06	0	0.001499	0.01	0.006667
chr1	75807136	G	A	0	0	0.18315	0.003014	NA	NA
chr1	75822467	C	T	0.19305	0.03	0	0	0.06	0.006664
chr1	75848275	CG	TG	0	0.29	0	0.003009	0.5	0.006666
chr1	75878258	A	G	0.3861	0.38	0	0	0.54	0
chr1	75880081	C	T	0.19305	0.02	0	0	0.02	0
chr1	75880138	A	G	0.19305	0.21	1.64835	1.23	0.17	1.1
chr1	75898071	G	C	0.19305	0.09	0.915751	1.36	0.16	1.68
chr1	75899642	C	G	0.19305	0.03	0	0	NA	NA
chr1	75899680	A	G	0.19305	0.13	0	0	0.07	0
chr1	75912817	G	A	10.6178	13.78	3.11355	4.11	13.62	4.47
chr1	113905767	C	T	4.2471	3.89	20.1465	16.88	3.99	17.4
chr1	113911274	C	T	0	0	0.18315	0.002997	NA	NA
chr1	113911439	C	T	0	0.06	0.18315	0.22	0.08	0.19
chr1	113911631	C	T	0	0	0.18315	0.003051	NA	NA
chr1	113911869	C	T	0	NA	0.18315	NA	0	0
chr1	113911976	G	A	5.59846	4.93	0.18315	0.005994	5.04	0
chr1	113912036	C	T	0.19305	0.12	0	0	0.17	0
chr1	113912120	A	T	0	0.03	0.549451	0.24	0.01	0.08
chr1	155263271	G	A	0	0.009714	0	0.001509	NA	NA
chr1	155263374	T	G	0	NA	0.18315	NA	NA	NA
chr1	155263972	C	T	0.19305	0.36	0	0.005995	0.26	0.02
chr1	155264014	C	T	0	0	0.18315	0.002998	NA	NA
chr1	155268071	C	T	0	NA	0.18315	NA	NA	NA
chr1	155270811	C	T	0	0	0.3663	0.11	0	0.09
chr1	155270844	C	T	0.19305	0.05	0	0.22	0.05	0.27
chr1	155270848	G	A	0.19305	0.03	0	0	0.01	0
chr1	155270865	C	G	0	0.009621	0.18315	0.05	0	0.1
chr1	155270923	G	T	0	0.07	0.3663	0.21	0.08	0.23
chr1	226361463	C	T	0	NA	0.18315	NA	NA	NA
chr1	226363128	T	C	0	0.24	0.18315	0.07	0.22	0.03
chr1	226363144	C	T	0	0	0.18315	0.001498	NA	NA
chr1	226365133	C	T	0.19305	0.02	0	0	0.01	0
chr1	226365976	G	A	0.19305	0.13	0	0	0.22	0
chr1	226367601	A	G	6.56371	5.07	16.6667	17.4	4.9	16.62
chr1	226374305	T	C	0.19305	0.07	0	0.03	0.01	0.03
chr1	226374315	T	C	0	NA	0.18315	NA	NA	NA
chr1	226379960	G	A	0	0.03	0.18315	0.1	0.05	0.06
chr1	226380110	C	T	0.19305	0.03	0	0.001507	0.02	0
chr1	226381097	T	C	0.19305	0.14	0	0	0.14	0
chr1	226383047	G	T	0	0.009707	0.732601	0.22	0.08	0.23
chr1	226383066	G	A	0	0.08	0.549451	0.65	0.08	0.46
chr1	226385515	C	T	0.772201	0.63	0	0	0.8	0
chr1	226385542	T	C	0.3861	0.05	0	0	0.06	0
chr1	226388717	A	G	0.19305	0.41	0	0	0.38	0
chr1	226390465	C	T	2.12355	1.48	0	0.001499	1.17	0.01
chr1	226390506	G	C	0.19305	NA	0	NA	NA	NA
chr1	226390608	G	A	0	NA	0	NA	NA	NA
chr1	231351355	C	T	0.19305	0.02	0	0	0.03	0
chr1	231352657	A	G	0	0.00972	0.18315	0.03	0.02	0.006669
chr1	231352691	C	T	0.19305	0.009664	0	0	0.02	0
chr1	231352737	A	C	0.19305	0.07	0	0.001501	0.15	0.006665
chr1	231352778	C	T	45.1737	45.35	65.0183	64.3	45.43	64.93
chr1	231352778	C	G	0.19305	NA	0	NA	NA	NA
chr1	231353032	A	C	0	0	0.18315	0.007496	0	0.01
chr1	231353162	A	G	0.19305	0.02	0	0	0.01	0
chr1	231353163	A	C	0.19305	0.02	0	0	0.01	0
chr1	231353206	A	T	0	0.2	1.4652	1.24	0.1	1.12
chr1	241852356	G	A	1.9305	2.36	0	0.001499	2.62	0.006662
chr1	241852397	G	C	0.19305	0.16	0	0	0.18	0
chr1	241852407	A	G	4.44015	3.09	0	0.002999	3.22	0.006661
chr1	241858707	G	A	0	0.08	0.732601	0.45	0.07	0.34
chr1	241860580	G	A	0.19305	0.09	0.18315	0.27	0.02	0.27
chr1	241860596	A	G	0.19305	0.47	3.2967	3.39	0.49	3.18
chr1	241860656	A	G	1.1583	2.33	0	0.01	1.95	0.006662
chr1	241866849	A	G	61.583	61.92	53.1136	55.21	61.81	57.74
chr1	241872032	C	A	0.579151	0.7	0	0	0.65	0
chr1	241872080	CGAA	TGAA	1.1583	1.72	7.87546	8.24	1.83	9.03
chr1	241872128	T	C	0.579151	0.69	0	0	0.65	0
chr1	241872131	C	A	1.5444	1.35	0	0	1.25	0
chr1	241872136	G	A	2.89575	3.66	22.8938	23.77	4.07	24.78
chr1	241872142	G	C	0.3861	0.14	0.915751	1.04	0.15	0.74
chr1	241872212	T	G	0.3861	0.05	0	0.1	0.01	0.03
chr1	241872272	G	C	0	0	0	0.01	0.01	0.03
chr1	241878904	G	A	0	0	0.18315	0.06	0	0.05
chr1	241878999	G	A	44.7876	47.9	39.9267	37.65	46.47	38.94
chr1	241879062	A	G	0	0.05	0.549451	0.32	0.07	0.26
chr1	241879117	C	T	0.19305	NA	0	NA	NA	NA
chr1	241879152	C	T	0.579151	0.72	0.549451	0.61	0.56	0.59
chr1	241879152	C	G	0	0.09	0.549451	0.25	0.06	0.17
chr1	241879164	C	T	0	0.009612	0.18315	0.04	0	0.05
chr1	241879218	G	A	0	0	0.18315	0.001514	0	0.006662
chr1	241879243	A	G	70.8494	69.82	60.4396	63.68	69.13	64.91
chr1	241881973	C	T	87.2587	88.19	98.5348	97.49	88.01	97.8
chr1	241885313	G	C	0	0.07	0.3663	0.27	0.03	0.28
chr1	241885372	C	T	19.112	18.72	16.6667	15.68	18.53	16.68
chr1	241885378	G	A	0.19305	0.16	0.18315	0.98	0.23	1.25
chr1	241885411	C	T	0	0	0	0.05	0	0.01
chr1	241889539	C	T	0.19305	0.05	0	0.04	0.05	0.07
chr2	17761508	T	A	76.2548	76.65	61.1722	62.17	77.17	62.34
chr2	17761511	C	T	0.19305	0.07	0	0	0.03	0
chr2	17764976	A	G	23.166	23.56	10.8059	10.42	23.83	11.27
chr2	17766619	G	A	0.579151	0.3	2.5641	1.74	0.41	2.07
chr2	17766660	A	G	11.0039	11.69	0.3663	0.38	11.44	0.41
chr2	17771234	C	T	0.19305	0.03	0.3663	0.1	0.01	0.07
chr2	17772736	G	A	0.19305	0.1	0	0.41	0.09	0.27
chr2	17772760	G	A	94.2085	95.21	100	99.98	95.88	100
chr2	17773130	G	A	2.12355	1.25	0.3663	0.57	1.21	0.29
chr2	17780738	C	G	0.19305	0.06	0.3663	0.27	0.09	0.37
chr2	17781091	A	C	0	0	0.18315	0.004503	0.01	0
chr2	17781109	T	G	0.19305	0.09	0	0	0.07	0
chr2	17781251	C	T	61.583	60.09	60.8059	62.1	61.27	62.34
chr2	17781416	CTA	C	0.19305	NA	0	NA	0.01	0
chr2	17781442	C	T	0.19305	NA	0	NA	0.01	0
chr2	17781505	A	T	0	0	0.18315	0.02	0	0.006666
chr2	17781647	A	G	0.3861	0.7	0	0.003003	0.81	0
chr2	17781661	A	G	10.2317	11.73	0.18315	0.03	11.47	0.03
chr2	17781726	CAAGTT	C	1.9305	1.99	10.989	11.12	2.39	10.76
chr2	17781831	T	G	0	0.13	0.18315	0.35	0.07	0.39
chr2	17781842	C	A	0.3861	0.47	0	0	0.46	0.00667
chr2	17781856	A	G	0.772201	0.42	2.9304	2.88	0.66	3.13
chr2	17781864	A	C	2.3166	2.19	0	0.01	1.94	0.006665
chr2	17781913	TTAAAAC	T	0.19305	0.05	0	0	0.03	0
chr2	47410107	A	G	8.49421	7.6	0	0.04	7.68	0.01
chr2	47410162	T	G	0	0	0.18315	0.06	0.01	0.02
chr2	47410208	G	A	0.19305	0.05	0	0	0.1	0
chr2	47412534	G	A	0.3861	0.06	0	0	0.03	0
chr2	47414290	G	T	0.19305	NA	0	NA	NA	NA
chr2	47414417	AG	A	0.19305	NA	0	NA	NA	NA
chr2	47416318	G	A	0.19305	0.28	1.64835	1.89	0.19	2.54
chr2	47445653	A	C	0.19305	0.01	0	0	NA	NA
chr2	47463149	A	G	0.19305	0.02	0	0	0.01	0
chr2	47466748	G	A	0	0	0.18315	0.007496	NA	NA
chr2	47476390	A	G	0	NA	0.18315	NA	NA	NA
chr2	47478437	T	A	0.19305	NA	0	NA	NA	NA
chr2	47783306	G	T	0.19305	0	0	0.03	0	0.03
chr2	47783318	C	G	0.19305	NA	0	NA	NA	NA
chr2	47783330	C	A	0	NA	0.18315	NA	NA	NA
chr2	47783349	G	A	22.5869	26.61	18.4982	21.88	22.29	18.13
chr2	47783357	C	T	0.19305	0.19	0	0	0.17	0
chr2	47783420	T	C	0.19305	0	0	0	0.05	0
chr2	47783462	C	T	0	0	0.18315	0	NA	NA
chr2	47791097	G	T	0.19305	0.04	0	0.12	0.05	0.12
chr2	47795923	G	A	0.19305	0	0	0	0.02	0
chr2	47795927	A	C	0.579151	0.1	0	0	0.16	0
chr2	47798633	A	G	0.3861	0.01	0	0.004578	0.01	0
chr2	47799169	C	G	0.19305	0.07	0.549451	0.72	0.1	0.79
chr2	47799243	C	G	0.19305	NA	0	NA	NA	NA
chr2	47799481	G	A	0.19305	NA	0	NA	0.02	0
chr2	47799491	C	G	0.19305	0	0	0.11	0.02	0.11
chr2	47799841	G	A	0	NA	0	NA	NA	NA
chr2	47799850	C	G	0.3861	0.09	0	0	0.14	0.006662
chr2	47799915	G	C	0.19305	0.09	0	0	0.11	0
chr2	47800616	T	C	0.19305	0.11	0.549451	0.74	0.09	0.59
chr2	47800933	A	G	0.19305	NA	0	NA	NA	NA
chr2	47803467	A	T	0.19305	NA	0	NA	0.02	0
chr2	47803503	C	T	0	NA	0.18315	NA	NA	NA
chr2	47803533	C	T	0	NA	0.18315	NA	NA	NA
chr2	47806315	TAGA	AAGA	0	0	0.18315	0.03	0	0.006666
chr2	47806642	G	T	0.19305	0.01	0	0	NA	NA
chr2	47806652	GTAACTAACTAACTATAATGGAATTA	GTAACTAACTAACTAACTATAATGGAATTA	0.19305	0.05	0.18315	0.03	0.05	0.02
chr2	47806652	GTAAC	G	0	0.11	0.18315	0.12	0.07	0.12
chr2	47806653	T	TAACTA	0.19305	0	0	0.006552	0	0.006675
chr2	47806849	A	AAGGAATTATAGACTGACTACATTGGAAGCTTTGAGTTGACTTCT	0.19305	NA	0	NA	NA	NA
chr2	58159469	G	A	0.19305	0	0	0.001501	0	0.006678
chr2	58159638	GCAT	ACAT	0.19305	0	0	0.003002	0	0.006681
chr2	58159653	T	G	0.19305	0.16	0	0	0.16	0
chr2	58159670	T	C	2.89575	2.69	0	0	2.35	0
chr2	58159778	C	G	0.772201	0.42	0	0	0.33	0
chr2	58159793	G	GTAAT	0.3861	0.08	0.3663	0.35	0.07	0.41
chr2	58161579	A	T	0.772201	0.58	0	0	0.43	0
chr2	58198641	A	C	0	0	0.18315	0.007545	0	0
chr2	58221973	T	C	0	0.009649	0.18315	0.007514	0	0.01
chr2	58222018	CTT	C	0.19305	0.02	0	0	0.01	0
chr2	58229827	C	G	0.19305	0.009817	0.18315	0.08	0	0.1
chr2	68467801	G	C	0.19305	NA	0	NA	0.01	0
chr2	68490218	A	T	0	0.05	0.549451	0.16	0.01	0.07
chr2	68502807	A	G	0.19305	0.1	1.0989	0.55	0.11	0.54
chr2	68502860	A	G	43.0502	43.54	5.49451	4.76	43.13	4.58
chr2	68513156	A	T	0	0.07	0	0	0.08	0
chr2	68513204	CA	TA	0	0.03	0	0.001593	0.01	0
chr2	68513563	A	G	0	0	0.18315	0.06	0.01	0.06
chr2	68513576	A	G	3.0888	2.21	0	0.006007	2.5	0.03
chr2	68526108	T	A	56.1776	55.03	14.8352	13.1	54.44	12.22
chr2	68537872	G	A	0	NA	0.18315	NA	NA	NA
chr2	68538002	AAAG	A	1.73745	1.23	5.86081	7.27	1.23	8.64
chr2	68538053	C	T	0.19305	0.009617	0	0.004501	0.01	0.006661
chr2	68538073	C	T	17.1815	14.11	9.34066	8.27	14.16	7.58
chr2	68545302	T	C	2.89575	3.49	0	0.003001	3.43	0
chr2	68567339	A	G	0.19305	0	0	0.03	0	0.02
chr2	68567351	C	A	0.965251	0.48	4.94505	3.5	0.73	3.25
chr2	68578010	GA	G	0.19305	0.25	1.28205	1.66	0.24	1.26
chr2	127259433	C	T	0	0.02	0.18315	0.12	0.03	0.16
chr2	127259441	G	A	0	0	0.18315	0.001498	0.01	0
chr2	127286745	C	A	0	NA	0	NA	NA	NA
chr2	127286924	C	CACTGCT	0	0	0.18315	0.005995	0	0.006666
chr2	127286943	C	T	0.19305	NA	0	NA	NA	NA
chr2	127289367	CTCTTCT	C	0	0	0.18315	0.001513	NA	NA
chr2	127289465	T	C	0	0.00961	0.18315	0.03	0.01	0.006666
chr2	127292644	G	A	0.19305	0.02	0	0	0.02	0
chr2	127293603	C	G	0	0.009664	0.18315	0.03	0	0.04
chr2	127293638	C	T	0	0	0.18315	0.007516	0.01	0.02
chr2	127293677	C	T	0	0	0.18315	0.03	NA	NA
chr2	151411268	C	T	0	0	0	0.003008	NA	NA
chr2	151414845	C	T	0	0	0.18315	0.006024	NA	NA
chr2	151420263	G	A	0.772201	0.9	0	0	1.16	0.01
chr2	151420347	A	G	0.19305	0.06	0	0	0.05	0
chr2	151420356	A	G	0	0.04	0.18315	0.06	0.03	0.06
chr2	151433080	T	C	0	0	0.18315	0	0.01	0
chr2	151435557	A	G	4.05405	2.87	0	0.007492	2.74	0.00667
chr2	151436839	C	T	0	0.009766	0.18315	0.05	0.01	0.18
chr2	151436881	A	G	0	NA	0.18315	NA	NA	NA
chr2	151437261	A	G	0.19305	0.07	0	0.001499	0.03	0
chr2	151440051	C	G	0	NA	0.18315	NA	0	0.006783
chr2	151440092	G	A	0.19305	NA	0	NA	NA	NA
chr2	151443633	A	G	0	0.03	0	0.08	0.01	0.15
chr2	151446574	C	T	0.19305	0.02	0	0	0.03	0
chr2	151455056	G	A	58.8803	58.54	66.6667	66.33	58.09	67.71
chr2	151455098	A	G	3.861	4.02	2.38095	2.38	4.02	2.13
chr2	151455141	T	C	0	0.01	0.18315	0.01	0.02	0.02
chr2	151456594	A	G	0.19305	0.37	0	0	0.34	0
chr2	151460000	A	G	0.19305	0.12	0.18315	0.58	0.03	0.62
chr2	151460082	C	G	0.19305	NA	0	NA	0.01	0
chr2	151462304	A	G	1.1583	0.51	0	0	0.4	0
chr2	151462927	C	T	0.19305	0	0	0.003035	NA	NA
chr2	151462972	C	G	0.19305	NA	0	NA	NA	NA
chr2	151463235	C	G	0.19305	0	0	0.003029	NA	NA
chr2	151463241	A	G	0	0	0.18315	0.26	0	0.48
chr2	151463429	G	C	0	0.03	0.18315	0.09	0.02	0.13
chr2	151463604	G	A	59.6525	58.8	66.6667	66.33	58.26	67.59
chr2	151463713	T	C	0.19305	0.16	0	0	0.16	0
chr2	151464190	C	T	0.19305	0.37	0	0.004576	0.34	0
chr2	151464250	A	G	0	0.02	0.3663	0.06	0.05	0.07
chr2	151464366	TCTC	T	0.19305	0.64	0	0	0.68	0
chr2	151464577	G	A	0	0.04	0.18315	0.12	0	0.19
chr2	151465002	C	T	0	0.1	0.915751	0.59	0.08	0.55
chr2	151465029	GAAATTT	G	2.89575	2.98	0	0.001525	2.74	0
chr2	151465104	G	A	22.0077	22.92	0	0.05	21.98	0.08
chr2	151465127	GAAAAATGTT	G	0.19305	0.7	0	0.01	0.62	0.006683
chr2	151465561	C	T	0	0	0.18315	0.004536	NA	NA
chr2	151465581	A	T	60.4247	60.07	73.2601	72.99	59.33	73.36
chr2	151465764	G	A	0.19305	0.11	0	0.004511	0.11	0.006668
chr2	151469742	A	G	0.19305	NA	0	NA	NA	NA
chr2	151469809	G	A	0.19305	NA	0	NA	NA	NA
chr2	151474904	C	G	60.2317	59.92	73.2601	73.04	58.84	73.37
chr2	189791888	G	C	0.19305	0.1	0	0.001504	0.09	0
chr2	189805813	TA	TAA	31.8533	32.6	22.5275	24.25	28.77	21.98
chr2	189843971	T	A	0	0.07	0	0	0.07	0
chr2	189843986	G	A	0	0.2	1.4652	1.42	0.21	1.19
chr2	189854635	A	G	0	0	0.18315	0.001503	NA	NA
chr2	189854773	G	A	3.0888	4.59	0	0.05	4.55	0.03
chr2	189854858	G	A	0.772201	0.39	0	0.003021	0.55	0.01
chr2	189854881	G	A	0	0.05	0.549451	0.29	0.06	0.27
chr2	189854915	A	G	0.772201	1.4	0	0.02	1.36	0
chr2	189854950	G	A	0.19305	NA	0	NA	NA	NA
chr2	189855068	A	G	0	NA	0.18315	NA	NA	NA
chr2	189863781	A	G	1.1583	0.61	0.3663	0.003019	0.67	0
chr2	189863820	T	C	0.19305	NA	0	NA	0.02	0
chr2	189863949	AAAG	A	0.19305	0.06	0	0.004517	0.05	0.006659
chr2	189864053	G	A	0.3861	0.24	0	0	0.14	0
chr2	189864137	A	G	0	NA	0.18315	NA	NA	NA
chr2	189867807	A	G	0.19305	0.1	0	0.003329	0.08	0
chr2	189867833	T	C	3.0888	4.61	0	0.05	4.6	0.03
chr2	189867873	C	G	3.28185	2.3	0	0.007504	2.52	0.01
chr2	189877284	C	T	0	0	0.18315	0.06	0	0.01
chr2	189877354	AC	A	0.19305	NA	0	NA	NA	NA
chr2	189877393	G	A	0.3861	0.09	0	0	0.1	0.006665
chr2	216122110	T	A	0.772201	0.31	0	0	0.39	0
chr2	216125990	A	G	0.19305	NA	0	NA	0.02	0
chr2	216148176	A	G	0	NA	0.18315	NA	NA	NA
chr2	216148254	G	T	0.3861	0.03	0	0.25	0.08	0.17
chr2	216160085	C	G	0	NA	0.18315	NA	NA	NA
chr2	216192694	A	G	0.19305	NA	0	NA	NA	NA
chr2	219077304	T	A	5.40541	3.26	0	0.007493	3.47	0.01
chr2	219077341	C	T	0.19305	NA	0	NA	0.05	0
chr2	219078092	C	T	0.19305	0.03	0	0.001499	0.05	0
chr2	219146708	T	C	0	0	0.3663	0.1	0	0.02
chr2	219157564	C	T	0	NA	0.18315	NA	NA	NA
chr2	219157620	C	T	0.3861	0.11	0	0	0.21	0
chr2	219157654	CAGG	C	0	NA	0.18315	NA	NA	NA
chr2	219158323	C	T	12.1622	13.6	0	0.1	13.98	0.05
chr3	4303384	C	A	0.19305	NA	0	NA	NA	NA
chr3	4303462	C	A	0.19305	NA	0	NA	NA	NA
chr3	4303500	C	T	7.52896	14.23	0.18315	0.19	10.28	0.05
chr3	4313013	G	A	10.4247	10.71	15.0183	14.56	10.2	12.26
chr3	4313083	T	G	0	NA	0	NA	NA	NA
chr3	4313118	A	G	3.861	3.53	1.4652	0.58	3.15	0.45
chr3	4313142	A	T	0.19305	0.009615	0	0.02	0.01	0.02
chr3	4313330	AG	A	0	0	0.18315	0.00751	0.01	0.03
chr3	4313382	A	T	0.19305	NA	0	NA	0.01	0
chr3	4313394	T	C	0.19305	0.009696	0	0.001504	NA	NA
chr3	4313454	A	C	3.861	4.61	0	0.007521	4.67	0.006663
chr3	4313580	A	T	0.19305	0.02	0	0	0.07	0
chr3	4313799	A	G	22.0077	22.06	0	0.04	21.65	0.03
chr3	4316593	C	T	0.19305	NA	0	NA	NA	NA
chr3	4316792	C	T	0.965251	0.84	2.38095	2.43	0.69	2.41
chr3	4316970	T	A	1.9305	3.02	0	0	1.99	0.00666
chr3	4317175	G	A	1.5444	2.92	0	0	1.6	0.006663
chr3	8881418	C	T	0	0.08	0.18315	0.09	0.01	0.15
chr3	8902382	A	G	0.3861	0.009697	0	0	NA	NA
chr3	8913672	C	T	0.19305	0.03	0	0	0.03	0
chr3	8913673	G	A	0	0.01	0.18315	0.001602	0	0.01
chr3	8913691	T	C	5.79151	7.45	0	0.02	6.51	0.04
chr3	8913705	C	T	68.1467	66.58	70.5128	73.35	66.3	72.44
chr3	8941512	G	A	0.19305	0	0	0	0	0.00666
chr3	8941536	C	T	0.19305	0.009733	0	0.001544	0.01	0
chr3	8941719	T	C	0.19305	0.009679	0	0.004499	0.02	0.02
chr3	8941743	T	C	0.965251	1.07	0	0	1.03	0
chr3	8958915	CTTACAG	C	0	0	0.18315	0.01	0	0.006662
chr3	8963376	G	C	0.19305	0.07	0	0	0.05	0
chr3	9750366	C	G	0.19305	NA	0	NA	NA	NA
chr3	9750423	G	A	0.19305	0.04	0.732601	0.32	0.08	0.31
chr3	9750986	C	T	0	0	0.18315	0.001508	NA	NA
chr3	9751060	G	T	0	0.07	0.732601	0.25	0.05	0.21
chr3	9751913	A	T	0.579151	0.13	0	0	0.05	0
chr3	9754824	G	A	5.79151	10.7	0	0.03	8.13	0.01
chr3	9754826	G	C	0.3861	0.4	0	0.006278	0.26	0
chr3	9756586	C	T	0	0.14	0.3663	0.24	0.08	0.25
chr3	9756791	G	A	0.3861	0.08	0.18315	0.63	0.09	0.44
chr3	9757056	T	C	0.19305	0.59	0	0	0.49	0
chr3	9757076	G	A	0.19305	0.24	0	0.04	0.18	0
chr3	9757089	C	G	17.5676	17.09	21.978	22.49	16.74	21.55
chr3	9757092	G	A	0	NA	0.18315	NA	NA	NA
chr3	9757212	T	C	0.579151	0.03	0	0	0.14	0
chr3	9757818	C	T	0	0	0.18315	0	NA	NA
chr3	9759265	A	T	0.19305	0.04	0	0.04	0	0.03
chr3	9759513	T	C	0	NA	0.18315	NA	NA	NA
chr3	9763175	T	C	0	0.02	0.3663	0.06	0	0.02
chr3	9766049	A	C	0.965251	1.45	0	0	1.07	0.006664
chr3	9766082	C	T	0.19305	0.2	0	0	0.17	0
chr3	10028685	T	C	0	0	0.18315	0.03	0	0.03
chr3	10032889	T	C	0.19305	0.07	0	0	0.05	0
chr3	10032949	C	T	0.19305	0.03	0	0.04	0.03	0.02
chr3	10032962	G	C	1.5444	2.43	0	0.03	2.41	0.07
chr3	10034732	T	C	0.579151	0.54	0	0	0.44	0
chr3	10043147	C	G	0.579151	0.3	0	0	0.44	0
chr3	10046624	TCAGA	T	0	NA	0.18315	NA	NA	NA
chr3	10049383	G	C	0	NA	0.18315	NA	NA	NA
chr3	10052475	A	G	0.3861	0.1	1.28205	0.61	0.21	0.65
chr3	10062161	C	T	0	0.02	0	0.14	0.07	0.1
chr3	10063832	A	C	5.59846	7.62	0	0.02	8	0.02
chr3	10063867	T	C	0.19305	NA	0	NA	0	0.00666
chr3	10063897	G	T	0	0.02	0.18315	0.02	0.01	0.03
chr3	10064848	C	T	28.5714	28.03	13.7363	15.02	28.02	16.14
chr3	10065921	CT	C	0.19305	NA	0	NA	NA	NA
chr3	10065927	A	G	0.19305	NA	0	NA	NA	NA
chr3	10073260	A	C	0.19305	0.43	0	0.27	0.26	1.54
chr3	10073349	G	T	0.772201	0.56	2.38095	3.22	0.49	3.46
chr3	10078093	G	A	0	0	0.18315	0.01	0.01	0.006663
chr3	10081172	T	G	0	NA	0	NA	NA	NA
chr3	10085862	A	G	0.19305	0	0	0.001498	NA	NA
chr3	10087141	G	A	0	0.009614	0.18315	0.001498	0.01	0.01
chr3	10087244	C	T	0.19305	0.1	0	0.002997	0.09	0
chr3	10088515	C	G	0.19305	NA	0	NA	NA	NA
chr3	10093312	G	A	0.19305	0.14	0	0	0.14	0
chr3	10094287	A	G	0	NA	0.18315	NA	NA	NA
chr3	10098930	C	A	0.579151	0.6	0	0	0.46	0
chr3	10098948	T	A	0.19305	NA	0	NA	NA	NA
chr3	14145949	G	T	72.5869	72.9	56.4103	59.12	72.28	60.87
chr3	14145982	T	G	1.1583	0.71	0	0	0.7	0
chr3	14146102	C	T	0.19305	NA	0	NA	NA	NA
chr3	14147969	T	C	0.19305	0.04	0	0	NA	NA
chr3	14148578	C	T	0.3861	0.01	0	0.03	0	0.06
chr3	14158042	A	G	2.12355	2.12	0	0.004526	2.5	0
chr3	14158069	T	G	0.19305	NA	0	NA	NA	NA
chr3	14158103	G	A	0.3861	0.38	0	0.001499	0.25	0
chr3	14158344	C	G	0	0.02	0	0.001498	0.05	0
chr3	14158352	T	G	0.19305	0.19	0	0	0.15	0
chr3	14158369	G	A	0	0	0.3663	0.002998	NA	NA
chr3	14158387	G	A	8.88031	9.24	24.5421	24.54	9.01	24.79
chr3	14158408	C	T	1.5444	1.12	5.86081	5.8	0.97	5.88
chr3	14158616	G	A	0	0	0.18315	0.0015	NA	NA
chr3	14158633	G	A	0.19305	0.12	0	0.004497	0.1	0.006671
chr3	14158882	G	T	2.7027	2.51	0	0.08	2.36	0.01
chr3	14164853	A	C	1.5444	2.11	0	0.001504	2.08	0.006666
chr3	14165458	T	C	0.19305	0.08	0	0	0.08	0
chr3	14168275	G	A	0.19305	0	0	0.001622	NA	NA
chr3	14170456	C	A	0.19305	NA	0	NA	NA	NA
chr3	14172879	C	T	0.19305	0.12	0	0	0.1	0
chr3	14172907	C	G	0.19305	0.03	0	0	0.03	0
chr3	14172975	C	G	0	0	0.18315	0.08	0	0.13
chr3	14173024	G	A	0.772201	0.6	3.663	3.71	0.49	3.09
chr3	14178487	G	A	0.19305	0.01	0	0	NA	NA
chr3	14178532	C	G	0.19305	0	0.3663	0.06	0.03	0.1
chr3	37004470	T	A	0	0	0.18315	0.01	0.01	0
chr3	37012017	G	C	0	0	0.18315	0.03	0	0.006661
chr3	37012059	G	A	4.05405	2.98	0	0.01	2.52	0
chr3	37012077	A	G	10.2317	7.95	32.7839	31.76	8.26	31.79
chr3	37020402	T	C	0	0.03	0.18315	0.05	0	0.09
chr3	37025665	C	T	0.19305	0.01	0	0	0.01	0
chr3	37025763	C	T	0.19305	NA	0	NA	0.01	0
chr3	37025815	G	A	0	0.03	0.3663	0.12	0.02	0.19
chr3	37025920	C	T	0.19305	NA	0	NA	NA	NA
chr3	37028794	C	G	0.19305	0.1	0	0	0.05	0
chr3	37047607	T	A	0	0	0.18315	0.03	0.01	0.03
chr3	37047637	A	C	0.19305	0	0	0	NA	NA
chr3	37047640	A	C	0	0.15	0.549451	0.53	0.11	0.54
chr3	37048583	A	G	1.35135	0.83	0.18315	0.05	0.79	0.02
chr3	37050528	G	A	0	0	0.3663	0.18	0.01	0.31
chr3	37050534	C	T	6.75676	7.84	0	0.01	7.35	0.00666
chr3	48446918	G	A	0.19305	NA	0	NA	0.01	0
chr3	48446938	C	G	0	0	0.18315	0.01	0	0
chr3	48450162	A	C	4.2471	4.7	0	0.03	4.39	0.05
chr3	48457306	C	T	15.0579	13.01	0	0.05	13.03	0.02
chr3	48457398	C	T	0.19305	NA	0	NA	NA	NA
chr3	48460240	C	T	0.19305	0.06	0	0.001501	0.07	0
chr3	48460420	G	A	0.772201	0.64	0	0	0.55	0
chr3	48460592	T	C	0.19305	0.21	0	0.001499	0.24	0
chr3	48460658	A	T	0	NA	0.18315	NA	NA	NA
chr3	48464880	G	A	0	0.13	0.732601	1.08	0.18	1.26
chr3	48466656	A	G	0.19305	0.009934	0	0	0.02	0
chr3	48466923	G	A	0.19305	NA	0	NA	0.01	0
chr3	48467067	C	G	0.19305	NA	0	NA	NA	NA
chr3	48467070	GC	G	0	0.00966	0.18315	0.00602	NA	NA
chr3	48467146	G	A	0.19305	0.05	0	0	0.06	0
chr3	48467278	G	C	0	0	0.18315	0.02	0	0.01
chr3	48467333	C	G	0.19305	0.03	0	0	0.02	0
chr3	48467375	G	C	0.19305	0.21	0	0	0.24	0
chr3	51943369	C	G	0.3861	1.65	0	0.01	0.93	0
chr3	51943369	C	T	0.965251	1.48	0	0.00696	0.61	0.006685
chr3	51943398	GAGA	G	1.1583	3.02	0	0.03	2.59	0.02
chr3	51943476	G	T	3.28185	5.19	0	0.008394	4.25	0.006692
chr3	51944177	G	A	1.9305	1.31	0	0.001499	1.23	0
chr3	51944183	GCTT	G	0.3861	0.64	0	0.004497	0.92	0
chr3	51944204	G	A	0.579151	NA	1.0989	NA	NA	NA
chr3	51944465	C	T	2.12355	2.04	0	0.007502	1.78	0
chr3	51944478	A	G	0.3861	0.32	0	0.004499	0.22	0
chr3	51944777	G	A	0.19305	0.04	0	0.01	0	0.006671
chr3	51944811	C	T	0	0	0.18315	0.005103	NA	NA
chr3	51945046	G	A	0.19305	0.03	0	0	0.03	0
chr3	51945148	C	T	0.3861	0.64	0	0.004518	0.93	0
chr3	51945169	A	G	13.1274	16.25	0	0.03	16.29	0.06
chr3	51945553	C	T	0	0.02	0.18315	0.001513	0	0.03
chr3	51946203	G	A	0.19305	0.03	0	0.004576	0.02	0
chr3	51946220	G	A	3.861	5.27	0	0.01	5.18	0.006664
chr3	51946265	C	T	0.19305	0.12	0	0.006017	0.07	0.02
chr3	51946289	C	T	0.19305	0.04	0	0	0.02	0
chr3	51946290	G	A	0.19305	0	0	0.01	0.01	0.006665
chr3	51947875	C	T	0.19305	0.02	0	0	0.03	0
chr3	51947878	G	A	0.3861	0.41	0	0.001501	0.53	0.006679
chr3	51947889	G	A	0.19305	0.03	0	0.003005	0.02	0
chr3	51948319	C	T	0.3861	0.6	0	0.004563	0.84	0
chr3	51948388	G	A	0	0.06	0	0.001501	0.05	0
chr3	121432937	G	A	0.965251	0.28	2.9304	1.76	0.37	2.07
chr3	121432965	G	C	18.5328	19.74	5.67766	7.31	18.41	7.83
chr3	121432997	C	T	0.19305	NA	0	NA	NA	NA
chr3	121436127	T	C	63.7066	64.44	70.5128	67.9	65.69	66.16
chr3	121436275	C	T	0.772201	0.44	3.11355	2.22	0.4	2.35
chr3	121449320	T	C	0	0.03	0.18315	0.05	0.03	0.03
chr3	121460071	A	C	0.19305	0.02	0	0	0.02	0
chr3	121467575	G	A	18.9189	19.87	5.67766	7.21	18.76	7.83
chr3	121472161	C	T	3.4749	4.7	0	0.004633	5.1	0.006695
chr3	121476545	C	A	0	0	0.18315	0.003029	NA	NA
chr3	121481637	TC	T	0	NA	0.18315	NA	0	0.00666
chr3	121483498	C	T	3.4749	4.67	0	0.003007	5.14	0.006702
chr3	121485176	G	A	0	NA	0	NA	NA	NA
chr3	121485178	G	A	0.19305	0.03	0	0.08	0	0.04
chr3	121487536	T	A	0	0.02	0.18315	0.01	0.02	0.03
chr3	121487581	C	A	6.94981	6.26	0	0.04	5.81	0.03
chr3	121487625	C	A	0	0	0.18315	0.008993	NA	NA
chr3	121487680	C	A	3.0888	2.46	0	0.01	2.79	0.006668
chr3	121488236	C	A	1.73745	1.7	0	0.004515	1.59	0.006668
chr3	121488247	C	A	1.35135	1.43	0	0.006037	1.11	0.006667
chr3	121488296	G	T	3.0888	4.8	0	0.004552	4.66	0.006667
chr3	121488394	G	A	0	NA	0.18315	NA	NA	NA
chr3	121488411	A	G	1.9305	2.07	0	0	1.95	0.03
chr3	121488420	A	G	0.19305	NA	0	NA	NA	NA
chr3	121488641	T	A	0.19305	NA	0	NA	NA	NA
chr3	121488662	CAATAGTA	C	0.19305	0.1	1.0989	0.73	0.11	1.11
chr3	121488790	G	T	0.3861	0.37	3.11355	2.53	0.53	2.93
chr3	121488874	T	C	1.1583	0.99	0	0	0.88	0
chr3	121489161	T	C	0	0	0.18315	0.01	0.01	0.05
chr3	121489164	C	T	3.4749	4.86	0	0.002998	5.29	0.006669
chr3	121489237	T	C	0	0	0.18315	0.0015	0	0.006667
chr3	121489329	T	C	12.9344	11.33	17.9487	15.39	12.05	15.76
chr3	121489543	T	A	0.772201	1.12	0	0.001501	1.07	0
chr3	121489648	C	A	0.19305	0.01	0	0	NA	NA
chr3	121489764	G	A	6.94981	6.55	0	0.05	5.82	0.03
chr3	121489856	CTTT	C	0.579151	0.38	2.9304	2.18	0.45	1.91
chr3	121489986	G	C	56.1776	55.98	65.0183	62.82	56.35	62.08
chr3	121490040	T	G	0	0.09	0.3663	0.69	0.11	0.43
chr3	121490047	T	C	1.35135	1.5	2.9304	3	1.53	2.85
chr3	121490113	T	G	0	0	0.18315	0.004654	NA	NA
chr3	121490326	C	T	0	0	0.18315	0.0015	NA	NA
chr3	121496894	T	G	0	0.009718	0.18315	0.007503	0	0.006661
chr3	121496924	G	T	0.3861	0.25	0	0	0.27	0
chr3	121498649	A	C	0	0.03	0.549451	0.41	0.05	0.5
chr3	121509704	C	T	0.19305	0.11	0	0	0.09	0
chr3	121510094	C	T	0	NA	0.18315	NA	NA	NA
chr3	121510113	G	A	19.112	19.9	5.67766	7.21	18.76	7.83
chr3	121511901	G	A	0.579151	0.03	0	0.004498	0.02	0
chr3	121511952	G	A	3.28185	2.9	0	0.01	3.01	0.006663
chr3	121522137	G	A	0	0	0.18315	0.001513	NA	NA
chr3	121533021	A	C	0.579151	0.17	1.0989	0.5	0.14	0.65
chr3	121533037	A	C	0	0.04	0.549451	0.26	0.01	0.29
chr3	121533166	C	T	0.19305	0.02	0	0.001501	0.05	0
chr3	121533201	T	G	0	0.02	0.549451	0.17	0.05	0.15
chr3	121533202	C	A	0	0.009756	0	0.003042	NA	NA
chr3	121537146	G	T	1.9305	1.18	0	0.002998	1.09	0
chr3	121537167	G	A	3.0888	4.71	0	0.004496	4.68	0.006663
chr3	121539547	C	G	0	0	0.18315	0.001499	NA	NA
chr3	121541348	C	A	0.19305	0	0	0.009158	0.01	0
chr3	121544743	C	A	0.19305	0.17	0	0.003032	0.29	0
chr3	121544797	C	A	0.19305	0.07	0	0.12	0.14	0.12
chr3	121544873	C	A	95.5598	96.1	100	99.99	96.37	99.99
chr3	121545871	G	T	0	NA	0.18315	NA	0	0.01
chr3	129431542	CATG	GATG	0.19305	0.12	0.549451	0.62	0.09	0.59
chr3	129433861	T	C	0	0.1	0.18315	0.31	0.01	0.2
chr3	129436571	A	G	0.579151	0.14	1.0989	1.05	0.18	0.86
chr3	129436608	C	T	2.50965	2.12	0.549451	0.45	2.17	0.46
chr3	129436620	A	G	10.2317	12.38	0.3663	0.21	11.92	0.33
chr3	129436625	T	C	0	0.02	0.18315	0	0.1	0
chr3	129436638	ATTTG	A	0	NA	0.18315	NA	NA	NA
chr3	129436827	C	T	6.56371	6.91	9.15751	8.64	6.9	7.64
chr3	129436937	G	A	0.19305	0.05	0	0	0.06	0
chr3	129436961	A	T	0.19305	0.1	0	0	0.05	0
chr3	129437874	A	G	0	0	0.549451	0.23	0.01	0.77
chr3	129437916	C	T	0	0	0.18315	0.002998	0.01	0
chr3	133601266	C	T	0	0	0.18315	0.001524	NA	NA
chr3	133601340	A	C	1.35135	0.67	0	0.004992	0.58	0
chr3	133608572	C	T	0	0.01	0.18315	0.08	0	0.07
chr3	133617304	T	C	0.19305	0.12	0	0	0.07	0
chr3	133623144	T	C	6.56371	5.68	35.7143	33.13	6.14	31.87
chr3	133623348	C	T	0.19305	0.15	1.28205	1.28	0.15	2.31
chr3	133637946	G	A	6.37066	7.38	19.7802	19.48	7.39	18.83
chr3	133637989	C	T	0.19305	0.21	0	0.002997	0.26	0
chr3	133638058	G	A	0	NA	0.18315	NA	NA	NA
chr3	133643254	C	T	0	0	0.18315	0.001507	0	0.006667
chr3	133649448	C	T	0.19305	0.05	0	0	0.07	0
chr3	133649518	T	G	79.1506	78.58	77.6557	75.5	78.5	74.05
chr3	133652482	T	A	0.19305	0.27	0	0	0.31	0
chr3	133652579	C	T	0	0.01	0.18315	0.03	0.01	0.01
chr3	133652627	G	A	5.79151	4.61	7.32601	7.15	4.91	7.03
chr3	133653390	T	C	0.3861	0.52	0	0	0.5	0
chr3	133655360	C	A	0.19305	0.09	0	0	0.08	0
chr3	133657906	T	C	0	0.01	0.18315	0.13	0.03	0.04
chr3	133659039	C	T	0	0.04	0.18315	0	0.01	0.01
chr3	142459273	T	C	0	0.009696	0.18315	0.05	0.01	0.05
chr3	142459276	G	C	3.4749	4.19	0	0.02	4.14	0.006676
chr3	142459302	C	T	7.91506	8.08	13.1868	15.71	8.13	15.84
chr3	142468026	T	C	0.19305	NA	0	NA	NA	NA
chr3	142469495	A	C	0	0.19	0.549451	0.49	0.17	0.43
chr3	142470146	T	C	0	0	0.18315	0	0	0.006671
chr3	142498678	A	G	0	0.009722	0.18315	0	NA	NA
chr3	142503393	T	C	0	0.02	0	0.04	0.01	0.02
chr3	142512277	T	C	3.861	4.23	0	0.02	4.09	0.006736
chr3	142512292	C	T	1.5444	1.44	0	0.001498	1.46	0
chr3	142512330	G	T	0	NA	0.18315	NA	NA	NA
chr3	142513562	T	C	0	0.009612	0.18315	0.004497	NA	NA
chr3	142515493	T	C	0	0.009768	0.18315	0.06	0.02	0.03
chr3	142519675	T	C	0.19305	0.03	0	0	NA	NA
chr3	142522774	T	C	0.19305	0	0	0	NA	NA
chr3	142538512	G	T	0	0	0.18315	0.04	0	0
chr3	142547763	A	G	0	0	0.18315	0.003	NA	NA
chr3	142547823	A	G	0.19305	NA	0	NA	0.01	0
chr3	142549498	C	T	0	0	0.18315	0	0.01	0
chr3	142550233	C	T	1.5444	2.06	1.64835	1.76	2.06	1.89
chr3	142553256	A	G	0	0.06	0.18315	0.2	0.02	0.15
chr3	142553399	C	T	0	0	0.18315	0.003026	NA	NA
chr3	142555928	T	C	0	0.04	0.549451	0.5	0.05	0.42
chr3	142556557	C	T	0	0.02	0.18315	0.04	0.05	0.03
chr3	142558689	C	T	0	NA	0.18315	NA	NA	NA
chr3	142561264	C	G	2.12355	1.4	0	0	1.64	0
chr3	142561270	G	C	0	0	0.18315	0.001498	NA	NA
chr3	142562511	C	G	0.19305	0.14	2.1978	1.6	0.23	2.05
chr3	142562770	A	G	74.9035	80	58.0586	57.52	79.16	58.32
chr3	142562923	T	C	0	0.009754	0.18315	0.009023	0	0.006668
chr3	142562965	G	T	0	0.04	0	0	0.02	0
chr3	142566145	G	A	0.19305	0.06	0.732601	0.74	0.1	0.96
chr3	149032281	G	T	0	NA	0	NA	NA	NA
chr3	149040062	T	G	0.965251	0.48	0	0.001546	0.43	0
chr3	149040077	C	T	1.35135	0.6	3.84615	3.64	0.61	4.41
chr3	149040093	G	A	0.19305	0.11	0.18315	0.68	0.1	0.43
chr3	149040122	A	G	0	0.06	0.732601	0.44	0.07	0.33
chr3	149041509	T	C	0.19305	0.009634	0	0	NA	NA
chr3	149041582	T	C	3.66795	3.81	0	0.02	3.99	0.01
chr3	149055359	C	A	0	0	0.18315	0.01	0	0.006666
chr3	149060673	C	T	0.19305	0.28	0	0	0.26	0
chr3	149063459	A	T	0.965251	0.63	0.915751	0.81	0.68	0.99
chr3	149063464	C	T	3.28185	3.16	0	0.005996	2.86	0.01
chr3	149063507	C	G	6.75676	7.26	0	0.02	6.36	0.006664
chr3	149064862	T	C	4.44015	5.34	0	0.003002	4.99	0.01
chr3	149068298	T	C	1.1583	0.46	3.84615	3.15	0.52	2.37
chr3	149071340	T	C	3.66795	6.13	0.18315	0.03	6.35	0.01
chr3	149074322	G	A	0.19305	0.009739	0	0	NA	NA
chr3	149075918	C	T	0	0.009625	0.18315	0.02	0	0.03
chr3	149084812	A	G	0	NA	0.18315	NA	NA	NA
chr3	149084843	C	T	0	0	0.18315	0.001499	0	0.006664
chr3	196472054	G	A	2.7027	2.28	0	0	2.28	0
chr3	196472298	C	T	1.5444	1.05	0	0.002998	1.27	0.006673
chr3	196472333	G	T	31.0811	29.5	63.1868	61.92	29.89	61.72
chr3	196472375	T	C	7.14286	5.62	0	0.01	5.67	0.006661
chr3	196472403	A	G	1.9305	1.3	0.18315	0.001499	1.34	0.006661
chr3	196472523	G	C	0.19305	0.009619	0	0	NA	NA
chr3	196487415	T	C	0.19305	0.009614	0	0	0.02	0
chr3	196487428	C	T	0.19305	0.009615	0.549451	0.16	0.03	0.15
chr3	196487449	C	T	0.19305	0.03	0.732601	0.41	0.01	0.31
chr3	196487458	C	T	2.3166	2	0	0.004496	1.95	0
chr3	196487574	G	A	0.579151	0.49	0	0.00454	0.53	0.00666
chr3	196503142	A	T	0.19305	NA	0	NA	NA	NA
chr4	1348108	C	T	0	0.04	0.3663	0.12	0.02	0.08
chr4	1348147	G	A	1.9305	2.64	0	0.00751	2.47	0
chr4	1348160	G	C	0.19305	NA	0	NA	NA	NA
chr4	1349526	C	T	0.3861	0.42	0	0	0.39	0
chr4	1349553	A	G	0	0	0.18315	0.03	0	0.03
chr4	1349724	C	T	0	0.08	0	0	0.1	0
chr4	1349759	G	A	0.19305	0.15	0	0	0.17	0
chr4	1351805	A	G	0.19305	NA	0	NA	NA	NA
chr4	1351809	C	T	0	0	0.18315	0.03	0	0.05
chr4	1353060	C	T	0.19305	0.34	0	0	0.44	0
chr4	1353092	C	A	0	0	0	0.03	0	0.02
chr4	1353104	G	T	0.3861	0.11	0	0	0.05	0
chr4	1353108	C	T	0.3861	0.06	0	0.00158	0.01	0
chr4	1353195	G	A	0.19305	0.27	0	0.001599	0.23	0
chr4	1353342	A	T	0	0.02	0.18315	0.03	0	0.01
chr4	1354782	G	A	0.19305	0.42	0	0.003138	0.37	0.006689
chr4	1354788	C	T	0.579151	0.4	0	0.003142	0.3	0
chr4	1354834	G	T	0.965251	0.86	0	0	0.68	0
chr4	1355132	G	A	0	0.08	1.28205	0.65	0.15	0.54
chr4	1355241	G	A	22.3938	27.22	4.3956	3.88	24.79	3.39
chr4	1366338	G	A	0.19305	0.03	0	0	0.02	0
chr4	1366356	G	A	0	0.04	0.549451	0.35	0.01	0.17
chr4	1375408	CGGACGA	TGGACGA	0	0.03	0.3663	0.16	0.01	0.11
chr4	1375469	G	A	0.579151	0.48	0	0.001526	0.44	0
chr4	1375481	A	G	0	0	0.18315	0.00153	NA	NA
chr4	1376071	A	G	0	NA	0.18315	NA	NA	NA
chr4	1380198	G	A	0	0	0.18315	0.02	0	0.01
chr4	1380926	C	T	0.19305	0.03	0	0.02	0.07	0.07
chr4	1380986	C	T	67.9537	70.31	67.7656	67.02	70.13	68.46
chr4	1383936	G	A	0.19305	0.33	0	0.003456	0.38	0
chr4	1385903	G	A	0.19305	0.11	0	0.006037	0.09	0
chr4	2072173	CA	C	0	0.01	0	0.009332	0	0.04
chr4	2072975	TG	T	0	0.07	0.3663	0.27	0.06	0.26
chr4	2075472	G	A	0.19305	0.7	0	0.01	0.65	0.006671
chr4	2085646	C	T	0.19305	0.05	0	0.0015	0.02	0.01
chr4	2085677	A	C	2.12355	2.25	0	0.0045	2.15	0
chr4	2128211	T	A	0.19305	NA	0	NA	0.01	0
chr4	2159157	G	A	0.19305	0.24	0	0	0.28	0
chr4	2159213	T	C	0.19305	0.04	0	0	0.06	0
chr4	2170729	T	C	0.579151	0.57	4.0293	2.95	0.78	2.98
chr4	2174727	G	A	52.5097	51.57	13.37	11.87	51.9	10.43
chr4	2176291	G	T	0.3861	0.31	1.64835	1.22	0.38	1.22
chr4	2179435	A	G	0.3861	0.03	0	0	0.01	0.00666
chr4	2193219	C	T	55.0193	54.07	13.37	11.76	54.31	10.39
chr4	2193228	CA	C	0	NA	0	NA	NA	NA
chr4	2193282	G	A	0.3861	0.27	1.0989	1.22	0.31	1.21
chr4	2193297	T	G	55.0193	54.45	13.37	11.98	54.7	10.37
chr4	2198528	C	A	0.19305	NA	0	NA	NA	NA
chr4	2198639	G	A	0	0.05	0.18315	0.31	0.07	0.25
chr4	2198659	C	A	0.965251	0.51	0	0	0.55	0.006668
chr4	2198675	G	A	1.5444	0.81	0	0.001501	0.89	0
chr4	2208031	TTA	CTA	1.35135	1.21	0	0	0.95	0.00666
chr4	2208157	C	T	0.19305	0.09	0	0.003	0.1	0
chr4	2208172	C	A	0.19305	0.09	0	0	0.1	0
chr4	2208292	T	G	0.19305	0.1	0	0	0.17	0
chr4	2208305	CT	C	0.19305	0.14	0	0.001503	0.08	0
chr4	2208338	C	A	2.7027	2.23	11.5385	12.58	2.12	11.71
chr4	2229131	A	G	0.19305	0.15	0	0.0015	0.19	0
chr4	2231982	A	G	16.2162	17.3	5.67766	6.66	15.8	5.09
chr4	2232100	TGAG	T	0.19305	0.02	0	0	0.01	0.006666
chr4	2238610	G	A	0.3861	0.8	0	0	0.64	0.01
chr4	2238650	T	C	0.19305	0.13	0	0	0.14	0
chr4	2238748	T	C	0	0.03	0	0.38	0.03	0.37
chr4	2238757	C	T	0.19305	0.03	0.18315	0.42	0.07	0.31
chr4	2238794	G	C	0.3861	0.3	0	0	0.29	0
chr4	2238827	G	T	0	NA	0.18315	NA	NA	NA
chr4	2238997	C	T	0	0	0.3663	0.03	0.01	0.03
chr4	2240237	T	C	0.19305	0.04	0	0.01	0.05	0
chr4	2240723	G	A	0	0.009666	0.18315	0.02	0.01	0.01
chr4	2240793	C	T	0.19305	NA	0	NA	0.01	0
chr4	2240883	G	C	0.19305	0	0	0	NA	NA
chr4	2512575	G	A	2.7027	2.32	0	0.009028	2.32	0.01
chr4	2513089	A	G	3.66795	2.71	0.18315	0.03	3.09	0.01
chr4	2513119	C	T	5.01931	4.69	0.18315	0.01	5.01	0.006675
chr4	83407479	C	T	10.2317	10.86	0	0.05	10.7	0.06
chr4	83418160	G	C	0.19305	0	0	0	NA	NA
chr4	83426002	T	C	0.579151	0.16	0	0	0.3	0
chr4	83426093	C	T	0	0	0.3663	0.04	0	0.04
chr4	83427592	T	C	0.19305	0	0.18315	0.08	0.01	0.04
chr4	83427612	T	A	3.28185	4.06	0	0.006023	4.59	0.006663
chr4	83429556	T	C	0.19305	NA	0	NA	NA	NA
chr4	83429586	T	C	3.4749	3.57	0	0.07	3.28	0.07
chr4	83429589	T	C	0	0	0.18315	0.001505	NA	NA
chr4	83429680	C	G	0.19305	0.009798	0	0	0	0.006673
chr4	83437005	C	T	3.28185	4.15	0	0.007603	4.59	0.006664
chr4	83437026	T	C	0	0	0.18315	0.007653	NA	NA
chr4	83437074	T	C	2.7027	3.14	0	0.02	2.73	0.01
chr4	83439918	G	A	26.4479	26.71	0.18315	0.08	26.17	0.09
chr4	83441313	T	G	0.3861	1.28	0	0.00621	1.33	0
chr4	83441321	C	T	0.965251	1.77	0	0.007743	1.75	0
chr4	83447011	T	C	0.19305	0	0.18315	0	0.03	0
chr4	83448797	T	C	0	0	0.18315	0.006	NA	NA
chr4	83448832	C	T	0.3861	0.49	0.18315	0.09	0.54	0.09
chr4	83453327	C	T	75.8687	77.28	49.2674	48.88	78.09	51.88
chr4	83453477	T	C	0.772201	0.17	0	0	0.23	0
chr4	83453504	C	T	0.19305	0.05	0	0	0.01	0
chr4	83453539	A	G	41.8919	43.47	0.3663	0.2	42.11	0.21
chr4	83453593	G	A	0.19305	0.16	0	0	0.16	0
chr4	83453659	A	G	0.19305	0.05	0	0	0.01	0
chr4	83453759	T	G	0.772201	0.37	0	0	0.37	0
chr4	83453813	C	T	0.772201	0.17	0	0.001498	0.23	0
chr4	83453873	C	G	0.19305	0.009743	0	0	0.01	0
chr4	83455483	A	T	0	NA	0.18315	NA	NA	NA
chr4	83455558	T	C	0	0.12	0.18315	0.008992	0.11	0
chr4	83455588	G	A	0.19305	0.09	1.28205	0.44	0.07	0.38
chr4	83455590	A	T	100	100	100	100	100	99.99
chr4	83455641	T	C	0	0.09	0.549451	0.58	0.16	0.55
chr4	83455647	T	C	0.19305	0.009881	0.3663	0.22	0.09	0.15
chr4	177310043	C	G	0	0.06	0	0	0.1	0
chr4	177310065	C	T	31.6602	35.58	1.4652	1.99	32.46	1.64
chr4	177322470	G	GAAT	0.3861	0.15	0	0	0.17	0
chr4	177322497	G	C	0	0	0.18315	0.002997	NA	NA
chr4	177322538	T	G	0	0.00961	0.18315	0.04	0.02	0.03
chr4	177335759	C	G	5.59846	6.27	12.0879	11.9	6.03	11.26
chr4	177335824	TA	TAA	1.73745	3.32	3.84615	3.21	3.43	2.68
chr4	177336125	A	C	1.5444	1.94	0	0.00451	1.8	0
chr4	177336210	G	C	6.94981	6.11	1.0989	1.12	6.76	0.88
chr4	177341494	G	T	0	0.009677	0.18315	0.07	0	0.1
chr4	177341630	A	G	3.66795	2.59	15.9341	15.27	2.84	15.94
chr4	177351453	C	T	0	0	0.18315	0.04	0	0.03
chr4	177351454	G	A	0.19305	0.05	0.18315	0.28	0.11	0.27
chr4	177351504	C	A	0.19305	NA	0	NA	NA	NA
chr4	177351525	G	A	0.19305	NA	0	NA	NA	NA
chr4	177351546	A	G	10.4247	7.97	0	0.02	7.87	0.03
chr4	177353485	C	T	1.1583	0.83	0	0.0015	1.02	0.006677
chr4	177353596	C	T	70.8494	69.3	76.1905	75.49	69.5	74.98
chr4	177353665	A	C	1.1583	0.83	0	0.001499	1.02	0.006671
chr4	177353681	A	C	73.5521	72.41	78.7546	78.85	72.33	77.72
chr4	177360600	G	A	89.7683	90.98	96.1538	96.71	90.44	96.57
chr4	177362292	G	T	0.19305	0.11	0.732601	0.55	0.05	0.49
chr4	177362320	A	G	1.5444	1.49	0	0.009027	1.63	0
chr4	177362416	A	G	1.35135	0.73	0	0.001501	0.91	0.006669
chr5	34908772	T	C	0.772201	1.18	6.59341	7.37	1.17	7.41
chr5	34911779	C	T	0	0.1	0.549451	0.76	0.09	1.05
chr5	34911795	G	A	0.19305	0.05	0	0.02	0.03	0.03
chr5	34911809	G	C	0	0.2	2.1978	1.83	0.17	2.41
chr5	34914720	CACTTT	C	0	0.009614	0.3663	0.03	0	0.05
chr5	34914738	G	A	0.19305	NA	0	NA	NA	NA
chr5	60891073	T	G	0	0	0.18315	0.003266	0	0.006669
chr5	60898280	G	T	0	0.07	0.18315	0.26	0.08	0.25
chr5	60903587	C	T	0.19305	0.03	0	0	0.01	0
chr5	60903600	T	C	0.19305	0	0	0.001988	0	0.01
chr5	60918296	G	A	0	0	0	0	NA	NA
chr5	60922079	A	G	0	0	0.18315	0.01	0	0.02
chr5	60922154	T	A	0	0.21	0	0	0.16	0
chr5	60928910	C	T	0	NA	0.18315	NA	NA	NA
chr5	60944949	T	G	0	NA	0.18315	NA	NA	NA
chr5	69235426	C	T	69.112	71.65	52.5641	54.33	71.58	54.76
chr5	69262215	G	A	0	0	0.18315	0.00899	0	0.006665
chr5	69273031	C	T	0	0.52	2.1978	2.47	0.48	2.08
chr5	69372212	A	C	0	0.009636	0.18315	0.14	0.02	0.13
chr5	69373909	G	T	0.19305	0.53	0	0.0015	0.42	0.006693
chr5	69381917	T	C	0	NA	0.18315	NA	NA	NA
chr5	69381949	A	G	0.19305	0.17	0	0	0.1	0.00666
chr5	69384863	C	T	0.19305	0.03	0	0.0015	0.03	0
chr5	69386067	G	A	0.19305	0.09	0	0	0.06	0
chr5	69386200	G	A	0.19305	0.04	0	0.001501	0.03	0
chr5	69389070	C	G	0	0	0.18315	0.007582	0	0.006663
chr5	69389078	G	T	0.19305	NA	0	NA	NA	NA
chr5	69391945	A	C	0.772201	0.86	0	0	0.85	0
chr5	69391965	G	A	6.56371	4.83	0	0.00757	5.31	0.02
chr5	69396548	TAA	TAAA	87.4517	44.01	61.7216	42.35	87.25	64.73
chr5	69396548	T	TAA	12.1622	3.95	37.5458	8.85	11.92	33.7
chr5	69400053	G	A	0.19305	0.01	0	0	0.02	0
chr5	69400113	T	G	8.10811	7.71	31.5018	32.19	7.98	32.47
chr5	69414057	G	A	0.579151	0.17	0.3663	0.86	0.07	0.91
chr5	69414086	G	A	0	0.07	0	0.0015	0.1	0
chr5	71055365	T	C	0.3861	0.17	0	0	0.11	0
chr5	71055369	T	C	0	0.03	0.18315	0.001536	0.01	0.006862
chr5	71055434	A	T	0	0.18	0.18315	0.5	0.07	0.47
chr5	75547107	G	A	0.19305	0.02	0	0.25	0.01	0.23
chr5	75573834	C	A	0	0.009615	0.18315	0.04	0.01	0.01
chr5	75581256	A	G	0.19305	0	0	0.003	NA	NA
chr5	75581388	G	A	0.19305	0.03	0	0.01	0.02	0
chr5	75581407	G	A	0	0.03	0	0.04	0.02	0.05
chr5	75584908	G	A	0	0.02	0.18315	0.04	0.01	0.03
chr5	75587038	GA	G	0	0.03	0.18315	0.09	0.01	0.1
chr5	75590351	A	C	1.1583	1.84	0	0.006036	1.72	0.01
chr5	75596527	A	G	0.3861	0.36	0	0.00302	0.39	0
chr5	75596597	G	A	0.3861	0.48	0	0	0.32	0
chr5	75596698	G	A	0.19305	0.02	0	0	0.06	0
chr5	75596725	T	G	0.19305	0.07	0	0	0.03	0
chr5	75597148	A	C	0	0.03	0.3663	0.16	0	0.17
chr5	75597756	G	A	0	0	0.3663	0.17	0	0.1
chr5	80654877	CGCTGCAGCG	C	0.579151	0.68	0	0.37	0.34	0.13
chr5	80654880	TGCAGCGGCTGCAGCGGCCGCAGCGGCC	TGCAGCGGCC	27.2201	27.64	29.4872	25.79	31.22	26.13
chr5	80654889	TGCAGCGGCC	T	0.772201	2.95	1.4652	1.16	0.5	0.93
chr5	80654889	T	TGCAGCGGCC	0.19305	0.02	0	0.37	0.34	0.03
chr5	80654899	G	GCAGCGCCCC	0.3861	NA	0	NA	NA	NA
chr5	80654899	G	GCAGCGCCCCCAGCGCCCCCAGCGCCCCCAGCGCCCC	0.965251	NA	0	NA	NA	NA
chr5	80654899	G	GCAGCGCCCCCAGCGCCCC	0.3861	NA	0	NA	NA	NA
chr5	80654900	C	T	1.35135	2.02	0	0	1.53	0
chr5	80654905	G	C	5.79151	0.41	1.0989	1.62	0.52	1.18
chr5	80654905	G	GCCGCAGCGC	4.05405	2.38	6.22711	3.25	6.38	8.82
chr5	80654905	G	GCCGCAGCGGCCGCAGCGC	0.965251	0.05	5.67766	0.18	1.37	4.16
chr5	80654908	G	GCAGCGCCCCCAGCGCCCC	3.28185	0.59	0	0	3.73	0.03
chr5	80654908	G	GCAGCGCCCCCAGCGCCCCCAGCGCCCC	3.0888	0.27	0	0	3.17	0.007598
chr5	80654908	G	GCAGCGCCCCCAGCGCCCCCAGCGCCCCCAGCGCCCC	0.579151	NA	0	NA	NA	NA
chr5	80654908	G	GCAGCGGCCGCAGCGCCCC	0	NA	0.18315	NA	NA	NA
chr5	80654908	GCAGCGCCCC	G	5.01931	6.32	0	0.07	4.83	0.007598
chr5	80654908	G	GCAGCGCCCC	5.59846	1.14	1.64835	0.29	5.41	1.93
chr5	80654922	GCCCCCAGCT	G	27.027	47.8	29.6703	43.75	28.5	25.37
chr5	80654951	T	TGCC	0	NA	0.18315	NA	0.01	0
chr5	80654962	A	G	88.9961	96.12	76.0073	94.41	90.9	75.27
chr5	80665205	T	C	0.19305	0.07	0	0	0.11	0
chr5	80679002	C	T	0.19305	0.06	0	0	0.06	0
chr5	80679066	C	T	0.772201	0.4	0	0.001499	0.34	0
chr5	80728866	C	A	0.579151	0.65	0	0.00151	0.7	0
chr5	80728919	A	G	0.772201	0.47	0	0	0.31	0
chr5	80728964	GAGTA	AAGTA	1.9305	2.65	0	0.003016	2.56	0.02
chr5	80768052	T	G	0.3861	0.09	0	0	0.16	0
chr5	80775730	A	T	0.3861	0.1	0	0	0.03	0
chr5	80778736	C	G	0.19305	0.009766	0	0	NA	NA
chr5	80787609	A	G	0.19305	0.66	0	0	0.55	0
chr5	80792789	T	C	0.19305	0.03	0	0	0.03	0
chr5	80813660	T	G	0	0.03	0.3663	0.38	0.06	0.32
chr5	80813668	A	G	0.579151	0.43	0	0.001498	0.63	0
chr5	80854162	A	G	89.9614	89.84	82.2344	84.17	88.81	84.61
chr5	80873118	G	A	69.305	67.33	68.1319	71.76	66.58	72.23
chr5	80873169	G	A	0.19305	0.03	0	0	0.03	0
chr5	80873173	T	C	0.19305	0	0	0.004496	0.01	0.01
chr5	80873230	T	C	0	0	0.18315	0.0015	0	0.01
chr5	80875812	T	C	0.19305	NA	0	NA	0.01	0
chr5	83111112	T	C	0	0.05	0.18315	0.18	0.03	0.3
chr5	83111174	T	A	0	NA	0.18315	NA	0	0.006673
chr5	83111195	G	A	1.73745	1.03	0	0.001631	1.05	0
chr5	83195809	C	A	0	0	0.18315	0.007549	0.01	0.006676
chr5	83195855	T	C	1.35135	0.76	3.663	3.46	0.74	3.77
chr5	83195865	T	G	2.12355	1.64	0	0.01	1.6	0.01
chr5	83195878	G	C	0.3861	0.65	0	0	0.6	0
chr5	83195930	A	G	0	0	0.18315	0.009056	NA	NA
chr5	83204816	G	A	0.3861	0.04	0	0	0.02	0
chr5	83204915	G	T	0.3861	0.75	1.0989	1.28	0.61	1.45
chr5	83258556	A	G	0	0.009701	0	0.04	0	0.02
chr5	83310823	G	A	0.19305	NA	0	NA	0.03	0.02
chr5	83353124	G	A	44.4015	45.19	12.4542	12.2	43.94	11.62
chr5	83353207	A	C	0	0.03	0.18315	0.03	0.01	0.05
chr5	87399457	A	G	7.52896	7.68	20.696	22.87	7.56	22.85
chr5	87405004	G	A	0	NA	0.18315	NA	0.02	0.006666
chr5	87408088	T	C	7.72201	8.13	0.18315	0.04	7.35	0.03
chr5	87408135	A	T	0	NA	0	NA	NA	NA
chr5	87409354	A	G	0.19305	NA	0	NA	NA	NA
chr5	87411304	T	C	5.01931	4.26	0	0.02	3.73	0.03
chr5	87412727	C	T	0	NA	0.18315	NA	NA	NA
chr5	132557387	T	G	0.19305	0.02	0	0	0.01	0
chr5	132559359	G	A	0	0	0.18315	0.004509	NA	NA
chr5	132575823	G	A	0.3861	0.09	0	0	0.11	0
chr5	132575843	A	C	0	0.05	0.3663	0.38	0.13	0.45
chr5	132579330	G	A	0.19305	0.03	0	0.27	0.02	0.16
chr5	132579882	C	T	1.73745	1.47	0.18315	0.08	1.43	0.006672
chr5	132579920	A	G	0	0	0.18315	0.009029	0	0.006668
chr5	132579981	G	A	0	0	0.18315	0.08	0.03	0.03
chr5	132587981	G	T	0	0.05	0.18315	0.2	0.11	0.16
chr5	132588018	G	A	0	0.07	0.915751	0.39	0.02	0.27
chr5	132588789	G	A	0.19305	0.05	0	0	0.08	0.01
chr5	132591305	G	T	0.3861	0.24	0	0.001508	0.3	0
chr5	132591327	G	T	0.19305	0.03	0	0	0.02	0
chr5	132603489	G	C	0	0.02	0.18315	0.05	0	0.04
chr5	132604928	C	T	0.19305	0.009741	0	0.07	0.01	0.01
chr5	132616088	A	G	0.3861	0.25	0	0.001506	0.18	0
chr5	132618147	A	T	0.19305	NA	0	NA	NA	NA
chr5	132618158	A	G	0.19305	0.3	0	0	0.3	0
chr5	132618215	T	C	0	NA	0	NA	NA	NA
chr5	132638101	C	T	0.19305	0.009615	0	0	0.01	0
chr6	24650954	G	C	0	0	0	0.008995	0	0
chr6	24650958	T	C	1.1583	1.14	0.18315	0.03	1.16	0.01
chr6	24650983	A	C	0.19305	NA	0	NA	NA	NA
chr6	24651039	T	C	0	0	0.18315	0.00151	NA	NA
chr6	24652987	C	T	7.14286	5.43	0	0.17	5.45	0.13
chr6	24653045	G	C	24.1313	22.13	4.21245	4.05	21.32	3.51
chr6	24658560	C	T	0	0	0.18315	0.01	0	0.006666
chr6	24658720	T	C	0	0.07	0.18315	0.34	0.05	0.34
chr6	24666602	T	C	0.19305	0.09	0.3663	0.45	0.07	0.31
chr6	24666781	G	C	0	0.07	0.3663	0.26	0.09	0.49
chr6	24666846	C	A	0.19305	0.31	0.18315	0.41	0.15	0.35
chr6	24666846	C	G	0.19305	0.009841	0	0.001517	0.02	0
chr6	30700469	G	T	2.3166	1.88	0	0.004748	2.14	0
chr6	30700575	G	A	0.19305	NA	0	NA	0	0.006667
chr6	30702576	G	A	0.19305	0.01	0	0	NA	NA
chr6	30703452	C	T	0.19305	0.35	2.1978	2.46	0.44	2.37
chr6	30703483	G	C	0.19305	0.08	0	0.004625	0.08	0
chr6	30703535	A	C	3.861	2.68	1.28205	1.72	2.8	1.31
chr6	30703811	A	T	3.861	2.64	1.28205	1.73	2.8	1.31
chr6	30703857	G	A	0.19305	0.33	0	0	0.38	0
chr6	30703863	C	T	0	0	0	0	0	0
chr6	30703905	C	A	0	NA	0.18315	NA	NA	NA
chr6	30703949	G	C	3.861	2.62	1.28205	1.71	2.79	1.33
chr6	30703983	C	T	0.579151	0.3	0.18315	0.63	0.24	0.55
chr6	30704030	G	A	3.66795	2.87	0	0.004495	3.05	0
chr6	30704182	G	C	3.66795	2.87	0	0.004506	3.06	0
chr6	30704192	G	C	0.579151	0.3	0.18315	0.63	0.24	0.54
chr6	30704251	C	A	3.66795	2.86	0	0.004507	3.04	0
chr6	30704321	G	A	0.19305	0.02	0	0	0.01	0
chr6	30704387	C	T	0.19305	0	0	0.001499	NA	NA
chr6	30704523	G	A	0.19305	0.03	0	0.05	0	0.04
chr6	30704549	T	C	5.98456	7.68	2.9304	2.98	6.4	3.35
chr6	30704565	A	G	27.4131	29.59	5.49451	6.35	27.39	6.02
chr6	30704576	T	G	1.1583	1.98	2.9304	1.22	1.99	1.18
chr6	30704656	C	A	10.2317	9.9	1.28205	2.08	10.02	1.77
chr6	30705111	A	T	0.19305	0.43	0	0	0.38	0
chr6	30705236	A	G	11.39	11.91	1.28205	1.27	14.85	1.18
chr6	30705260	C	T	0.19305	0	0	0.00602	0	0.007399
chr6	30705582	T	G	3.861	0.51	1.28205	0.18	1.05	0.35
chr6	30705645	A	G	12.1622	12.22	1.4652	1.88	11.95	1.46
chr6	30705848	G	A	3.861	2.62	1.28205	1.71	2.78	1.32
chr6	30705885	G	C	3.861	2.61	1.28205	1.71	2.78	1.33
chr6	30706085	G	A	0	0	0	0	0	0
chr6	30707742	G	A	0.19305	0	0	0.04	0	0.05
chr6	30707828	T	G	9.26641	8.85	1.0989	1.43	9.29	1.27
chr6	30708053	T	A	1.1583	1.31	0.915751	1.15	1.1	1.05
chr6	30708220	C	T	0	0	0.3663	0.17	0.01	0.17
chr6	30711420	T	C	0	0	0.18315	0.1	0	0.05
chr6	30711997	C	A	0.19305	NA	0	NA	NA	NA
chr6	30712186	A	C	0.965251	0.83	0.18315	0.65	0.8	0.53
chr6	30712334	T	C	2.7027	3.18	0.732601	0.37	2.75	0.42
chr6	30712362	T	C	0	NA	0.18315	NA	NA	NA
chr6	30712521	T	C	0	0	0.18315	0.02	0	0.04
chr6	30712665	A	G	3.66795	2.78	0	0.004741	3.06	0
chr6	30712735	C	G	0	0.01	0.18315	0.007896	0.01	0
chr6	30712785	G	A	11.9691	12.31	1.4652	1.94	11.3	1.31
chr6	30712831	C	T	11.9691	12.35	1.4652	1.94	11.29	1.31
chr6	30712944	G	A	1.35135	1.39	0.915751	1.15	1.18	1.05
chr6	30713040	G	C	0	NA	0.18315	NA	0	0.006667
chr6	30713139	C	T	5.21236	2.68	13.37	16.08	2.86	15.55
chr6	30713191	C	T	0.965251	0.83	0.18315	0.65	0.81	0.53
chr6	30713299	TGAAGGCAAAAGGCGGCCCAAGGCC	T	0	NA	0.18315	NA	NA	NA
chr6	30713700	G	A	3.861	2.61	1.28205	1.71	2.81	1.32
chr6	30713898	G	A	0	0	0.18315	0.01	0.01	0.03
chr6	30910015	T	C	0.3861	0.17	0	0	0.08	0
chr6	30912063	C	T	0.19305	0.01	0	0	NA	NA
chr6	30912379	G	A	0.19305	0.3	1.8315	1.68	0.34	1.71
chr6	30913345	C	G	0	0	0.18315	0.02	0	0.006667
chr6	30913928	C	A	0	NA	0.18315	NA	NA	NA
chr6	31740551	C	T	4.44015	5.01	7.14286	13.68	3.28	9.5
chr6	31741268	C	T	7.14286	7.28	2.1978	2.18	6.91	1.51
chr6	31743128	C	G	0.19305	NA	0	NA	NA	NA
chr6	31743963	A	T	0.19305	0.12	0	0	0.03	0
chr6	31758201	C	G	0.579151	0.28	0.915751	1.54	0.26	1.45
chr6	31758279	C	T	0.772201	1.12	0	0.01	0.95	0.02
chr6	31758283	T	C	0	0.01	0.18315	0	NA	NA
chr6	31759900	G	C	0.19305	0	0	0.0075	0	0.006673
chr6	31760142	T	G	0.19305	0	0	0.14	0.01	0.11
chr6	31760212	A	G	0.19305	0.09	0.732601	0.94	0.15	1.07
chr6	31761263	GTGAGGGGAGAAACTGA	G	0	0.009901	0.18315	0.01	0	0.006661
chr6	31762148	C	T	11.0039	11.84	2.38095	2.31	11.56	1.56
chr6	35452751	G	A	0.19305	0	0	0	0.08	0
chr6	35452774	C	A	0	1.92	0	0.23	0	0.09
chr6	35456022	G	A	0.19305	0	0.18315	0.004879	0.01	0.006679
chr6	35456109	C	T	9.45946	9.98	1.28205	1.44	9.17	1.31
chr6	35458422	A	C	0.3861	0.19	0	0	0.22	0
chr6	35459754	T	C	0.19305	0.02	0.3663	0.2	0.02	0.44
chr6	35460568	C	T	0	0.009612	0.18315	0.1	0.01	0.02
chr6	35462909	G	A	33.2046	36.25	5.12821	5.41	36.49	4.96
chr6	35466325	T	A	0.19305	0.1	0	0	0.03	0
chr6	43583017	G	GT	0.3861	0	0	0.004623	NA	NA
chr6	43587277	G	C	0.19305	0	0	0.001498	NA	NA
chr6	43597831	G	T	0	0.06	0.549451	0.28	0.03	0.29
chr6	43604685	A	G	0	NA	0.18315	NA	NA	NA
chr6	43604716	C	T	1.5444	1.5	0	0.008991	1.58	0
chr6	43604730	C	G	0.19305	0.51	0	0.002997	0.66	0
chr6	43610660	A	G	0.19305	0.17	0	0	0.13	0
chr6	43610713	C	A	0.19305	0	0	0.001561	0	0.00666
chr6	43613937	C	T	0.19305	NA	0	NA	NA	NA
chr6	43613987	A	C	0.772201	0.6	0	0	0.68	0
chr6	43614109	A	T	0	NA	0.18315	NA	NA	NA
chr6	43614160	C	T	0	0.36	0	0	0.27	0
chr6	43614166	T	C	4.44015	4.61	0	0.007493	4.29	0.01
chr6	43614198	A	G	0.579151	0.53	3.2967	2.6	0.57	2.84
chr6	43614354	A	T	27.2201	31.95	1.4652	3.46	31.2	3.41
chr6	111300051	C	T	0	0	0.18315	0.001505	NA	NA
chr6	111300096	G	C	0	0	0.18315	0.02	0	0.01
chr6	111307423	C	T	2.3166	2.25	18.315	14.55	2.66	15.26
chr6	111309975	G	C	0	NA	0	NA	NA	NA
chr6	111309995	C	T	0	0	0.18315	0.003	NA	NA
chr6	111311132	T	C	0	NA	0	NA	0	0.01
chr6	111322635	C	T	0.3861	0.04	0	0	0.07	0.006667
chr6	111333364	G	A	0.19305	0.009677	0	0.007499	0	0.006662
chr6	111351700	A	G	0	0	0.18315	0.01	0	0.02
chr6	111358825	G	T	0.19305	NA	0	NA	NA	NA
chr6	111367444	A	C	0.3861	0.38	0	0	0.47	0
chr6	111367450	T	C	0.3861	0.38	0	0	0.37	0.006665
chr6	111367478	C	T	0.19305	0	0.18315	0.09	0.01	0.07
chr6	111367744	T	A	0	0.03	0.549451	0.25	0.02	0.27
chr6	111367847	T	G	0.19305	0.05	0	0	0.02	0
chr6	111367879	C	T	0	0.34	1.64835	1.22	0.32	1.09
chr6	111372749	C	A	0.3861	0.31	0	0	0.36	0
chr6	111372780	T	C	0.19305	NA	0	NA	NA	NA
chr6	111372921	C	G	0.772201	0.41	1.4652	2	0.44	1.96
chr6	111372984	G	A	12.1622	12.33	0	0.02	12.51	0.02
chr6	111374078	T	C	0.579151	0.37	0	0.004496	0.39	0.006667
chr6	111374235	T	C	0	0.00981	0.18315	0.006013	NA	NA
chr6	111374241	T	C	0.3861	0.3	0	0	0.17	0
chr6	111374319	A	T	0	0	0.18315	0.001505	NA	NA
chr6	111374376	T	C	0.772201	0.65	0	0	0.65	0
chr6	111374428	C	A	5.40541	6.98	0	0.02	6.59	0.03
chr6	111374450	C	G	0.579151	0.79	0	0	0.82	0
chr6	111374660	T	A	0	0	0.3663	0.08	0	0.02
chr6	111374684	G	A	47.8764	43.41	82.6007	80.32	43.99	80.75
chr6	111374696	G	A	2.50965	3.01	2.9304	2.95	3.06	3.05
chr6	111374751	C	T	0	0.02	0.549451	0.04	0.02	0.02
chr6	111374796	C	T	0.19305	0.34	0	0	0.34	0.006674
chr6	111374888	T	C	5.21236	4.92	4.94505	6.65	4.77	6.36
chr6	111375000	T	C	0.19305	0.02	0	0.09	0.01	0.16
chr6	111375075	C	T	0	0	0.18315	0.05	0.05	0.13
chr6	111375303	C	T	0	0	0.18315	0.00603	0	0.006676
chr6	111375887	G	A	0.3861	0.24	0	0.0015	0.19	0
chr6	111376167	T	C	0	0.00981	0.18315	0.006019	NA	NA
chr6	111376426	CTCTTTA	C	0	0.03	0.3663	0.15	0.02	0.1
chr6	111376458	T	C	2.3166	2.37	0	0.04	2.54	0.03
chr6	111376680	T	C	0	0.02	0.18315	0.1	0	0.05
chr6	111377745	C	T	0	0	0.18315	0.03	0	0
chr6	111377812	T	C	0.3861	0.34	0	0.003026	0.29	0
chr6	111380123	C	T	0	0	0.18315	0.01	0	0.03
chr6	111381349	T	C	0.19305	NA	0	NA	NA	NA
chr6	111381351	T	G	0.19305	0	0	0.001501	NA	NA
chr6	111389108	T	G	0	0.04	0	0	NA	NA
chr6	111390110	T	C	0	0	0.18315	0.001501	0	0
chr6	145894170	T	C	0.19305	0.05	0	0	0.05	0
chr6	145922780	T	C	0	0.07	0.18315	0.07	0.05	0.11
chr6	145922832	G	A	0.19305	0.08	0	0.4	0.16	0.65
chr6	145943408	C	T	0	0.01	0.18315	0.03	0	0.03
chr6	145943438	G	A	0	0	0.18315	0.002999	0	0.006662
chr6	145943606	A	C	12.3552	13.7	0	0.05	12.69	0.05
chr6	145947605	A	C	0	0	0.3663	0.05	0	0.04
chr6	145952478	C	T	0	0.03	0.3663	0.17	0.03	0.15
chr6	145954847	T	G	0.19305	0.07	0	0.15	0.02	0.1
chr6	145954920	C	T	0.19305	0	0	0.001506	0.02	0
chr6	145955127	C	A	0	0.07	0	0.12	0.06	0.17
chr6	145955145	T	A	0	0	0.18315	0.002999	0.02	0
chr6	145955267	T	C	0	NA	0.18315	NA	0.01	0
chr6	158168396	G	T	0	NA	0.18315	NA	NA	NA
chr6	158191975	A	G	0	0	0.18315	0.001501	NA	NA
chr7	2242977	T	C	0.19305	0	0	0.09	0.01	0.35
chr7	2244638	A	C	0.19305	0.03	0	0.001545	0.03	0
chr7	2244681	G	T	0.19305	0.01	0	0.01	0	0.01
chr7	2249891	G	A	0.19305	0.04	0	0.009035	0.01	0
chr7	2249930	G	A	0.3861	NA	0	NA	0.03	0
chr7	2249951	G	A	1.5444	1.4	0.549451	1.56	1.7	1.37
chr7	2250888	G	A	0.19305	0	0	0.004496	0	0.006671
chr7	2250890	C	A	0	NA	0.18315	NA	NA	NA
chr7	2250925	A	T	0.19305	0.03	0	0.09	0.05	0.1
chr7	2250981	C	T	0	0.02	0.18315	0.007504	NA	NA
chr7	2250984	G	A	0.19305	0.04	0	0	0.02	0.02
chr7	5977638	G	A	0.19305	0.13	0	0.007928	0.09	0.006893
chr7	5977683	C	T	0.965251	0.8	0	0.00152	0.58	0
chr7	5977709	T	C	0	0.02	0.3663	0.04	0.06	0.13
chr7	5982849	C	T	0	0	0.18315	0.15	0.01	0.03
chr7	5982890	G	A	0.19305	0.11	0	0.003158	0.07	0
chr7	5982963	T	C	0	NA	0.18315	NA	NA	NA
chr7	5986812	C	A	0	NA	0.18315	NA	NA	NA
chr7	5986899	C	T	0.19305	0.34	2.01465	2.5	0.34	3.17
chr7	5986976	T	A	0.3861	0.35	2.01465	1.24	0.32	1.71
chr7	5987000	C	G	0	NA	0.18315	NA	NA	NA
chr7	5987054	G	T	2.89575	2.07	0	0.09	2.18	0.11
chr7	5987057	T	C	0.19305	0.15	0	0	0.17	0
chr7	5987077	C	A	0.3861	0.31	0.732601	0.81	0.22	1.15
chr7	5987144	T	C	94.0154	92.29	84.6154	85.5	92.48	85.22
chr7	5987156	C	T	1.73745	1.22	0	0	1.39	0
chr7	5987233	G	A	8.88031	8.18	0	0.02	7.77	0.04
chr7	5987234	T	C	0.3861	0.57	2.1978	3.19	0.65	2.56
chr7	5987275	C	T	0	0	0.18315	0.02	0	0.01
chr7	5987311	G	T	1.1583	1.77	4.57875	4.52	1.96	4.37
chr7	5987328	G	C	0.772201	0.93	0	0.45	1.09	0.55
chr7	5987357	G	A	26.2548	28.04	42.1245	41.37	28.27	42.12
chr7	5987486	G	A	0.19305	0.05	0	0	0.07	0
chr7	5987566	T	G	0.3861	0.12	0	0	0.11	0
chr7	5991997	C	T	0	0	0.18315	0.001515	NA	NA
chr7	5992025	C	T	0.19305	0.11	0	0	0.08	0
chr7	5992037	C	G	0.19305	0.009714	0	0.001513	0	0.006669
chr7	5995607	G	T	0.19305	0.45	0	0	0.52	0.01
chr7	5997378	C	T	0	0	0.18315	0.004525	0.01	0.006771
chr7	5997415	G	T	0.19305	0.05	0	0	0.03	0
chr7	5999165	G	C	0.19305	0.00961	0	0	NA	NA
chr7	5999193	C	T	0.19305	0.00961	0	0.02	0	0.02
chr7	5999241	T	C	0.3861	0.13	0	0	0.09	0
chr7	6002584	T	G	0.19305	NA	0	NA	NA	NA
chr7	6002607	G	A	0.19305	0.51	0	0.05	0.64	0.02
chr7	6004042	G	C	0	0.01	0.3663	0.1	0.02	0.11
chr7	6005969	C	G	0	0	0.18315	0.08	0	0.07
chr7	6005996	C	T	10.8108	9.32	6.77656	8.11	9.18	7.46
chr7	7637912	T	A	0	NA	0.18315	NA	NA	NA
chr7	7640417	A	G	0.19305	NA	0	NA	NA	NA
chr7	7673444	G	A	0.19305	NA	0	NA	0.16	0
chr7	7718514	C	T	0.19305	NA	0	NA	0.07	0
chr7	44073069	G	A	0.19305	NA	0	NA	NA	NA
chr7	44073272	G	C	0.19305	0.41	0	0.003011	0.46	0
chr7	44073274	G	T	32.4324	31.8	21.2454	23.74	30.8	24.94
chr7	44073307	T	C	0.19305	0.009628	0	0	0.06	0
chr7	44073397	TC	T	9.07336	10.5	0	0.01	9.28	0.05
chr7	44073400	G	A	0.579151	0.64	0	0.005096	0.79	0
chr7	44073689	C	T	0.19305	0.09	0	0.006047	0.1	0
chr7	44073920	G	A	0	NA	0.18315	NA	NA	NA
chr7	44074144	C	T	0	0	0.18315	0.25	0	0.24
chr7	44074233	CCT	GCT	0.19305	0	0	0	NA	NA
chr7	44076608	C	A	4.82625	4.65	0	0.02	4.74	0.01
chr7	44076611	C	T	0.19305	0.16	0	0.002999	0.08	0.006668
chr7	44078795	C	G	0	0.19	1.0989	0.86	0.17	0.92
chr7	44079860	C	T	0	0.00973	0.18315	0.001512	0	0.006676
chr7	44080741	G	A	0.579151	0.45	0	0.003035	0.48	0
chr7	47965394	C	T	0.3861	0.04	0.549451	0.24	0.03	0.27
chr7	47967879	T	G	0	0	0.18315	0.005994	NA	NA
chr7	47967903	G	C	0.579151	0.74	0	0.004496	0.65	0.01
chr7	47969272	G	C	0.579151	0.63	0	0	0.39	0.00666
chr7	47976756	G	T	1.9305	2.83	0.18315	1.05	2.61	0.79
chr7	47976823	G	C	0.19305	NA	0	NA	NA	NA
chr7	47978472	A	G	0.19305	0.02	0	0	0.05	0
chr7	47978570	T	G	0.19305	0.09	0	0	0.1	0
chr7	47978688	C	T	0	0	0.18315	0.001504	NA	NA
chr7	152648677	A	C	0.579151	0.84	0	0	0.56	0
chr7	152648872	A	C	0.19305	0.03	0	0	0.09	0
chr7	152648922	C	T	1.5444	1.29	8.05861	7.95	1.55	7.61
chr7	152649202	T	C	0.19305	0.009656	0	0.06	0.01	0.01
chr8	11771482	A	G	0.19305	0.07	0	0	0.03	0
chr8	11771508	C	G	0.3861	0.12	0	0	0.17	0
chr8	11771511	G	C	0.19305	0.02	0	0	0.06	0
chr8	11771524	G	C	0	0	0.18315	0.07	0	0.06
chr8	11771550	G	A	0	0.02	0.18315	0.12	0.03	0.17
chr8	11779664	C	G	0.19305	0.65	0	0	0.77	0
chr8	11779752	T	C	0.579151	0.6	0	0	0.64	0
chr8	11779766	C	T	5.01931	5.06	0	0.02	5.02	0.03
chr8	11779767	G	A	5.40541	4.99	1.28205	1.94	4.89	1.39
chr8	11779781	G	A	0.772201	0.28	0	0.001499	0.42	0
chr8	11779788	A	G	0	NA	0.18315	NA	NA	NA
chr8	11779799	G	T	0.19305	0.31	0	0	0.15	0
chr8	11779824	C	A	0.19305	0.00961	0	0	0.01	0
chr8	11779826	C	A	0.19305	0.02	0.18315	0.03	0.01	0.04
chr8	11779839	C	T	0	0	0.18315	0.001499	NA	NA
chr8	11779913	G	C	0.19305	0.02	0	0	0.02	0
chr8	11786019	G	A	0.3861	0.13	0	0.009005	0.14	0.01
chr8	11786044	G	T	0.579151	0.4	1.28205	1.89	0.45	1.32
chr8	11786163	G	T	0.3861	0.19	0	0	0.14	0.006666
chr8	31058542	AG	GG	0	0.1	0.549451	0.6	0.07	0.61
chr8	31064308	G	C	0	0	0.18315	0.06	0.02	0.01
chr8	31064419	G	A	12.9344	12.93	8.05861	5.54	12.96	6.3
chr8	31068323	T	G	0.19305	0.36	0	0	0.39	0
chr8	31076288	G	A	0	NA	0	NA	NA	NA
chr8	31080997	A	G	0	0.08	0.3663	0.37	0.05	0.31
chr8	31081054	G	A	0.3861	0.23	0	0	0.17	0
chr8	31081176	G	T	0	0.03	0.3663	0.3	0.05	0.16
chr8	31081188	G	A	1.1583	1.14	7.14286	8.55	1.43	9.15
chr8	31081199	G	T	0	0	0.18315	0.004506	NA	NA
chr8	31090529	A	G	0	0.04	0.3663	0.16	0.07	0.16
chr8	31090919	G	C	0.19305	0	0	0.001499	0	0.006684
chr8	31111624	G	A	0.19305	NA	0	NA	NA	NA
chr8	31111750	A	G	0.19305	NA	0	NA	NA	NA
chr8	31120312	G	A	0.19305	0.06	0	0	0.03	0
chr8	31132476	T	G	0.3861	0.52	0	0	0.45	0
chr8	31132489	T	A	0.19305	0.65	0	0	0.45	0
chr8	31141445	G	A	0	0.04	0.3663	0.34	0.06	0.2
chr8	31141448	G	A	0	0.009647	0.18315	0.08	0	0.03
chr8	31141764	G	T	45.1737	48.48	43.4066	44	48.02	42.21
chr8	31142628	C	T	3.66795	5.09	0	0.07	4.87	0.06
chr8	31142651	A	G	0	0.04	0.18315	0.02	0	0.04
chr8	31147091	C	T	0	0	0.18315	0.11	0	0.05
chr8	31154721	C	G	0.19305	0.1	0.18315	0.47	0.14	0.29
chr8	31157423	C	A	0	0.05	0.3663	0.17	0.05	0.16
chr8	31157429	C	T	0	0	0.18315	0	0	0.006665
chr8	31167054	G	A	0.772201	1.48	0	0.001506	1.41	0.006677
chr8	31167057	C	T	0	0.009645	0.18315	0.00301	0	0
chr8	31167138	T	C	19.305	16.72	23.2601	26.54	16.1	26.79
chr8	31173019	C	T	0	0.04	0.18315	0.13	0.05	0.14
chr8	42349041	A	G	0	0	0.18315	0.22	0	0.63
chr8	42349076	C	T	0.19305	0	0	0.009051	NA	NA
chr8	42350038	A	G	0.19305	0.02	0	0.002998	0.11	0
chr8	42369287	C	G	0.579151	0.3	1.28205	1.65	0.24	1.59
chr8	47777769	C	T	0	0	0.18315	0.001499	0	0.006664
chr8	47778518	T	C	0.19305	0.01	0	0	0.02	0
chr8	47778614	G	C	0	0	0.18315	0.12	0	0.09
chr8	47779076	G	A	0.19305	0.07	0	0	0.03	0
chr8	47785172	C	T	0	0	0.18315	0.03	0	0.02
chr8	47785191	G	A	0	0.02	0.18315	0.06	0.05	0.07
chr8	47785253	A	C	0.19305	NA	0	NA	0.01	0
chr8	47785316	G	C	0.19305	0.14	0	0	0.23	0
chr8	47798319	T	C	4.05405	3.38	0	0.00636	3.49	0.01
chr8	47798394	A	G	26.4479	29.87	6.22711	6.59	27.33	4.54
chr8	47799266	A	G	0	0	0.18315	0.004498	0.01	0.006661
chr8	47799273	C	T	0	NA	0	NA	NA	NA
chr8	47799296	C	T	0.772201	0.32	2.1978	1.73	0.32	2.77
chr8	47800876	G	T	0.19305	0.02	0	0	0.03	0
chr8	47800896	G	A	0	0	0.18315	0.009254	0	0
chr8	47807283	G	A	0.19305	0.27	1.0989	0.96	0.15	1.33
chr8	47817561	C	T	0.3861	0.56	0.3663	0.55	0.53	0.26
chr8	47820844	C	G	0	0	0.18315	0.003	0	0.006664
chr8	47826744	G	A	0.965251	0.85	4.0293	6.36	0.69	4.88
chr8	47826777	C	G	0	0.03	0.18315	0.14	0.01	0.1
chr8	47828288	C	G	0	NA	0.18315	NA	0	0.006668
chr8	47828341	G	C	0.19305	NA	0	NA	0.01	0
chr8	47836413	A	G	0	0.01	0	0.003251	NA	NA
chr8	47837295	T	C	0.19305	0.01	0	0	0.01	0
chr8	47840065	A	G	0.965251	0.81	0	0	0.52	0
chr8	47849230	G	A	0.19305	0.01	0.18315	0.07	0.03	0.1
chr8	47859612	C	T	0	0.02	0	0.04	0.01	0.01
chr8	47859751	A	G	0.772201	1.25	0.18315	0.02	1.19	0.006662
chr8	47862090	C	T	0	0.04	0.18315	0.07	0	0.03
chr8	47864663	G	A	0.19305	0.01	0	0.002241	NA	NA
chr8	47881453	C	G	0	0.09	0	0	0.07	0
chr8	47886117	G	T	0	0	0.18315	0.001577	NA	NA
chr8	47886126	G	A	1.1583	0.86	0	0	0.65	0
chr8	47887684	C	G	0	0.03	0.549451	0.32	0.01	0.17
chr8	47888556	G	A	0	0.03	0.18315	0.12	0	0.07
chr8	47888610	C	T	0.579151	1.98	0	0	1.33	0
chr8	47889068	G	A	0.19305	0.09	0	0	0.07	0
chr8	47890294	G	A	0.19305	NA	0	NA	NA	NA
chr8	47890381	C	T	0	0.01	0	0	NA	NA
chr8	47890387	C	A	1.1583	1.28	0	0.006735	1.16	0.006663
chr8	47893228	G	T	0	NA	0.18315	NA	NA	NA
chr8	47893277	C	T	0	0.04	0.3663	0.13	0	0.07
chr8	47897268	C	G	0.19305	0	0	0.001502	0	0.006661
chr8	47898539	T	C	0.19305	0.05	0	0	0.02	0
chr8	47902626	T	C	6.94981	5.02	0	0.01	5	0.02
chr8	47902737	C	T	0	0.23	0.18315	0.001503	0.22	0
chr8	47902794	T	A	0.19305	0.01	0	0	NA	NA
chr8	47927847	G	A	0	0.01	0.18315	0	0	0.00666
chr8	47929148	G	A	0.772201	0.91	1.4652	3.69	0.26	1.57
chr8	47929865	T	C	2.50965	4.2	0	0.00646	3.93	0.03
chr8	47930750	G	C	7.72201	13.12	0.18315	0.12	7.74	0.05
chr8	47935049	C	A	0.19305	NA	0	NA	0	0.01
chr8	47935741	T	A	0.19305	0.02	0	0	0.01	0
chr8	47935841	G	T	0.579151	1.03	0	0.004499	0.72	0
chr8	47939574	G	A	0	0	0.18315	0.004505	NA	NA
chr8	47939665	C	T	0.3861	0.66	3.663	4.71	0.65	4.24
chr8	47943304	C	T	0	0	0.18315	0.05	0.02	0.01
chr8	47954424	G	C	0.3861	0.83	0	0	0.52	0
chr8	47960111	C	A	11.0039	11.34	0	1.55	9.55	0.04
chr8	89943291	T	C	3.0888	2.71	0	0.004496	2.78	0.02
chr8	89947856	C	T	0.579151	1.85	0	0.006643	1.56	0
chr8	89953312	G	C	0.19305	0.25	0	0	0.15	0
chr8	89953369	A	T	0	0	0.18315	0.12	0	0.07
chr8	89953390	A	G	0	NA	0.18315	NA	NA	NA
chr8	89953600	T	C	1.9305	2.41	0.18315	0.003017	2.19	0.006673
chr8	89953635	G	A	0	0	0	0.004612	NA	NA
chr8	89955326	T	G	0.19305	0.27	0	0.002998	0.24	0
chr8	89955337	T	A	0	0.05	0	0	0.02	0
chr8	89955363	T	C	0.3861	0.45	0	0	0.33	0
chr8	89955458	T	C	1.35135	1.02	0	0.002998	0.84	0.006673
chr8	89970463	G	A	4.05405	2.81	0	0.001501	2.86	0
chr8	89970472	A	G	0.19305	0.25	0	0.0015	0.15	0
chr8	89970474	G	T	0.3861	0.06	0	0	0.03	0
chr8	89971232	G	A	0.3861	0.03	0.3663	0.47	0.1	0.29
chr8	89978251	C	G	24.3243	23.57	32.7839	32.75	23.39	33.34
chr8	89978293	T	C	0	0.04	0.3663	0.2	0.01	0.71
chr8	89981412	C	T	0	0.06	0.18315	0.3	0.1	0.23
chr8	89982841	G	T	0.19305	0.03	0	0	0.02	0
chr8	94372169	AC	A	0	0.47	0	0	0.42	0
chr8	94372264	T	C	0.19305	0.06	0.3663	0.32	0.07	0.29
chr8	94391698	C	A	0.19305	NA	0	NA	NA	NA
chr8	94391769	C	T	0	NA	0.18315	NA	NA	NA
chr8	94391818	T	C	0.3861	0.5	0	0	0.7	0
chr8	94391872	C	T	0.19305	0.42	0	0.004527	0.23	0.01
chr8	94391901	T	C	0	NA	0.18315	NA	0	0.01
chr8	94393778	G	A	0	0	0.18315	0	NA	NA
chr8	94399473	G	C	0.19305	NA	0	NA	NA	NA
chr8	94399512	A	G	0.19305	NA	0	NA	NA	NA
chr8	94400440	A	G	0.19305	0.009964	0	0	0.02	0
chr8	94404081	T	A	0	0	0	0.005799	0	0
chr8	94407646	C	T	0	NA	0.18315	NA	NA	NA
chr8	94432354	C	T	0.19305	0.33	0	0	0.26	0
chr8	94432486	T	C	0.19305	NA	0	NA	0.02	0.02
chr8	94436598	A	G	0.19305	NA	0	NA	0.08	0
chr8	94458283	C	G	2.50965	1.73	0	0.09	1.87	0.05
chr8	94458300	G	A	0.3861	0.15	0	0	0.09	0
chr8	94458325	T	C	4.2471	4.1	0	0.001499	4.22	0.02
chr8	94467452	G	C	0.3861	0.59	1.64835	2.01	0.57	1.69
chr8	94467533	G	A	0.19305	0.07	0	0.03	0.03	0
chr8	102218846	T	C	0	0	0.18315	0	0	0.006684
chr8	102225983	TCTC	T	0	0	0	0.0015	NA	NA
chr8	102238611	C	CG	6.94981	8.65	7.50916	8.96	7.12	8.45
chr8	102238647	C	T	0.579151	0.95	0	0	0.38	0
chr8	102238656	C	G	0	NA	0.18315	NA	NA	NA
chr8	102238679	G	T	0.19305	0	0	0	0.05	0
chr8	102238702	C	T	6.94981	14.01	7.50916	19.89	7.02	8.45
chr8	102238720	C	A	0	NA	0.18315	NA	NA	NA
chr8	102238731	C	G	0	0	0.18315	0.49	0.02	0.19
chr8	102238779	G	A	0.19305	0.06	0	0.19	0.07	0.2
chr8	102238783	T	G	0	NA	0.18315	NA	NA	NA
chr8	102238806	A	C	7.14286	8.6	0	0.007649	8.58	0.03
chr8	144511680	C	CCGATGCCGTGGAAGATG	0	0	0.18315	0.001551	NA	NA
chr8	144511740	G	A	0	0.04	0.549451	0.18	0.05	0.21
chr8	144511748	C	G	0	0.07	0.3663	0.49	0.1	0.37
chr8	144511759	C	G	0	0	0.18315	0.02	0.01	0.01
chr8	144511912	C	T	0.772201	0.81	0	0.003093	0.96	0
chr8	144511987	C	T	0.19305	0.2	0	0.008416	0.11	0.03
chr8	144511991	C	T	0.3861	1.24	0	0.008514	1.04	0.01
chr8	144512196	G	A	0.19305	0.02	0	0.004889	0.01	0
chr8	144512208	G	C	0.772201	0.21	0	0	0.13	0
chr8	144512247	C	T	0.579151	1.12	0	0.02	1.03	0.006672
chr8	144512261	G	T	0.19305	0.01	0	0.004611	0.03	0
chr8	144512318	C	T	0	0.08	0.732601	0.65	0.11	0.63
chr8	144512322	C	T	0.965251	0.62	0.549451	0.23	0.48	0.01
chr8	144512433	C	T	13.7066	12.43	43.956	46.31	12.65	46.24
chr8	144512434	G	A	0.19305	0.06	0	0.003144	0.1	0
chr8	144512436	C	T	0.19305	0.01	0	0.004717	NA	NA
chr8	144512481	A	C	0	0	0	0.006229	NA	NA
chr8	144512846	CCCT	C	0	0	0.3663	0.002429	NA	NA
chr8	144512966	G	T	0.19305	0.69	1.28205	1.7	0.6	0.98
chr8	144513015	C	T	0	0	0	0	0	0.02
chr8	144513059	C	T	0.3861	0.12	0	0.02	0.16	0.01
chr8	144513099	C	T	0.19305	0.07	0	0.006518	0.03	0
chr8	144513264	C	T	0	0.04	0.18315	0.02	0.01	0.06
chr8	144513267	G	A	0.19305	0.02	0	0	0.01	0
chr8	144513277	C	T	0	NA	0.18315	NA	0	0
chr8	144513286	C	T	0.772201	0.49	2.9304	2.59	0.54	2.7
chr8	144513304	G	A	0	0.07	0	0.01	0.07	0.02
chr8	144513324	A	C	0	NA	0.18315	NA	NA	NA
chr8	144513444	G	A	0	0.02	0.18315	0.02	0.02	0.01
chr8	144513950	G	A	0.19305	0	0	0	0	0.006699
chr8	144514032	C	T	0.19305	0.22	0.18315	1.01	0.09	0.4
chr8	144514199	C	T	0	0.02	0.3663	0.09	0	0.12
chr8	144514215	G	A	0.19305	0	0	0.001553	0.01	0
chr8	144514295	G	A	8.30116	10.15	0	0.009633	9.5	0.006693
chr8	144514455	G	C	0.3861	NA	0	NA	0.03	0
chr8	144514510	G	A	0	NA	0	NA	NA	NA
chr8	144514976	G	C	0	NA	0.18315	NA	0.01	0
chr8	144514991	C	T	6.75676	7.26	0.549451	0.28	6.43	0.02
chr8	144515368	C	T	0	0	0.18315	0.02	0	0.006677
chr8	144515803	C	T	0	0	0.18315	0.01	0.01	0.03
chr8	144515862	C	A	0.3861	0.12	0	0.001548	0.21	0.006671
chr8	144516029	C	T	2.12355	1.7	0	0.01	1.28	0.01
chr8	144516055	C	G	0	0	0.18315	0.007641	NA	NA
chr8	144516079	C	T	0	0.01	0.18315	0.004595	0.02	0
chr8	144516157	C	T	0	NA	0	NA	0.02	0
chr8	144516175	G	A	0.19305	0.06	0	0	0.07	0.006681
chr8	144516302	C	T	0.3861	0.13	0	0.01	0.24	0.006674
chr8	144516318	C	G	41.1197	43.62	37.1795	40.3	42.89	40.52
chr8	144516341	C	T	0.19305	0	0	0.004831	0.01	0.006672
chr8	144516403	G	A	0	0.05	0.3663	0.15	0.03	0.2
chr8	144516511	C	T	0	0	0.18315	0.01	0	0.006674
chr8	144516554	C	T	0.3861	0.99	0	0	0.7	0
chr8	144516727	C	T	0.19305	0.02	0	0	0.03	0
chr8	144516760	C	G	0.19305	NA	0	NA	NA	NA
chr8	144517096	G	A	0	0.03	0.3663	0.11	0.07	0.08
chr8	144517129	G	A	2.3166	2.61	0	0.003138	2.9	0.006667
chr8	144517130	A	G	97.8764	97.99	100	99.91	98.37	99.9
chr8	144517415	T	C	0.3861	1.23	0.549451	2	0.54	0.8
chr8	144517415	T	G	0.19305	0.14	0	0	0.2	0
chr8	144517466	T	C	2.12355	4.36	0.549451	0.36	2.73	0.25
chr8	144517607	G	T	0.3861	NA	0	NA	0.03	0
chr9	32973556	T	A	0	0.03	0.18315	0.17	0.06	0.19
chr9	32984805	C	T	3.28185	2.03	0	0.004495	1.95	0.02
chr9	32986032	T	TA	0.3861	0.83	0	0.21	NA	NA
chr9	32987570	T	C	0.965251	1.14	0	0.001498	1.04	0
chr9	32987596	G	T	0	0.11	0.549451	0.94	0.17	0.95
chr9	35075025	C	T	0.19305	0.31	0.3663	1.22	0.25	1.11
chr9	35075305	C	T	0.19305	0.04	0	0.001498	NA	NA
chr9	35075741	G	C	0.3861	0.07	0	0.009774	0.05	0
chr9	35075972	G	A	9.26641	10.6	0.18315	0.03	10.26	0.01
chr9	35076520	G	A	2.12355	1.94	0	0.007492	2.01	0.006671
chr9	35076758	G	A	9.45946	8.84	0	0.13	8.78	0.12
chr9	35077009	G	T	0.19305	0.35	0	0	0.37	0
chr9	35077270	G	A	0.579151	0.98	0	0.002997	0.97	0
chr9	35077275	G	A	0.19305	NA	0	NA	NA	NA
chr9	35078227	G	C	0.19305	NA	0	NA	NA	NA
chr9	35079505	G	A	0	0.02	0.18315	0.32	0	0.1
chr9	95107091	G	A	0	0	0.18315	0.001501	0	0.006669
chr9	95107205	T	C	1.35135	1	0	0.004526	1.26	0.006663
chr9	95107248	C	T	0	NA	0	NA	0.01	0
chr9	95107254	C	T	7.91506	7.93	0	0.07	6.67	0.05
chr9	95111224	C	T	0.19305	NA	0	NA	NA	NA
chr9	95111228	T	C	0.19305	0.16	0	0	0.01	0
chr9	95111251	G	A	0	0.14	0.18315	0.18	0.03	0.13
chr9	95111288	G	A	1.1583	3.6	0	0	1.27	0.006669
chr9	95111495	G	A	0	0	0.18315	0.00151	NA	NA
chr9	95111636	A	G	1.1583	0.76	0	0.001501	0.81	0
chr9	95117363	G	C	0.19305	NA	0	NA	0.02	0
chr9	95125085	C	A	0	0	0.18315	0.001499	0	0.01
chr9	95135399	T	C	0.19305	0	0	0	0.01	0
chr9	95135422	T	C	0	0	0.18315	0.02	0	0.02
chr9	95149977	G	C	0.19305	0.05	0	0.11	0.02	0.21
chr9	95150025	T	A	0.19305	0.07	0.732601	0.42	0.06	0.31
chr9	95172077	C	T	4.2471	4.54	0	0.01	4.77	0.02
chr9	95247504	C	T	0	0.03	0.3663	0.12	0.01	0.15
chr9	95249215	G	A	0.19305	0.13	1.28205	0.68	0.13	0.85
chr9	97675495	T	C	1.73745	3.12	0	0.0015	2.78	0.006661
chr9	97675506	A	G	0	NA	0	NA	NA	NA
chr9	97675507	G	C	1.1583	3.53	0	0.02	3.18	0.01
chr9	97675561	C	A	0.3861	0.56	0	0	0.44	0
chr9	97675579	G	A	0	0	0.18315	0.009005	0	0.01
chr9	97684991	T	G	0	0	0.18315	0.01	0	0.01
chr9	97687154	A	G	1.9305	1.12	0	0	1.11	0
chr9	107322046	G	T	0.19305	NA	0	NA	NA	NA
chr9	107322047	C	T	5.21236	4.23	21.4286	19.12	3.96	22.93
chr9	107322107	C	G	0.965251	0.88	0	0.003006	0.72	0.00666
chr10	14899270	T	C	0	NA	0.549451	NA	0	0.01
chr10	14908520	G	A	0.19305	0.17	0	0	0.1	0
chr10	14908583	CTT	CTTT	0	0.009634	0.18315	0.04	0	0.01
chr10	14908604	G	C	0	0	0.18315	0.005994	NA	NA
chr10	14908860	T	C	0	0	0.18315	0	NA	NA
chr10	14909203	T	G	1.1583	0.78	0	0.0015	0.72	0
chr10	14919753	C	G	0.19305	NA	0	NA	0.02	0
chr10	14923057	A	T	0	0.009662	0.3663	0.17	0.03	0.08
chr10	14926856	G	C	3.28185	3.59	0	0.02	3.49	0.006667
chr10	14932906	T	C	10.8108	9.26	19.4139	16.53	9.51	16.68
chr10	14934728	G	C	12.5483	12.72	7.14286	7.52	13.23	7.34
chr10	14935470	C	T	0.579151	0.28	1.64835	1.67	0.22	1.68
chr10	14939866	A	G	0.19305	0.01	0	0	NA	NA
chr10	14945124	C	G	2.12355	2.73	0	0.003057	2.9	0.00667
chr10	14945139	G	A	0	0.02	0.3663	0.02	0	0.00667
chr10	49458975	G	A	7.14286	7.4	0.3663	0.04	6.7	0.03
chr10	49459059	T	C	13.7066	12.51	20.5128	22.43	12.59	23.02
chr10	49459081	C	T	0	0.009617	0.18315	0.02	0	0.01
chr10	49459153	C	T	0.19305	0.13	0	0.002997	0.13	0
chr10	49459183	C	T	2.12355	1.28	0	0	1.12	0
chr10	49459232	A	C	0.579151	0.66	0	0.02	0.83	0
chr10	49461413	C	G	2.12355	2.29	0	0.01	2.64	0.006667
chr10	49470215	C	T	1.1583	0.81	0	0.002997	0.77	0.006659
chr10	49470241	C	A	0.3861	0.29	0	0	0.26	0
chr10	49470271	C	G	2.89575	2	11.9048	9.89	1.92	9.28
chr10	49470301	G	A	3.66795	2.79	0.18315	0.002997	2.89	0.006659
chr10	49470323	T	C	14.8649	14.81	20.3297	22.5	14.7	23.06
chr10	49470478	C	G	0.772201	0.63	0	0	0.45	0
chr10	49470479	T	G	0.772201	0.63	0	0	0.45	0
chr10	49470569	T	C	0	0.03	0.18315	0.11	0.01	0.07
chr10	49470671	T	C	14.6718	13.18	20.1465	22.44	13.06	22.98
chr10	49470676	G	C	3.4749	4.19	0	0.002997	4.16	0.01
chr10	49470681	A	T	0.19305	0.009614	0	0	0.03	0
chr10	49470838	T	G	0	0.05	0.18315	0.2	0.06	0.25
chr10	49470984	T	C	0.19305	0.05	0.18315	0.15	0.07	0.18
chr10	49471049	T	C	0	0.009621	0.18315	0.001499	0	0
chr10	49472376	C	T	0.19305	0.06	0.3663	0.17	0.03	0.24
chr10	49472913	G	A	4.44015	5.35	0.18315	0.04	5.11	0.01
chr10	49474151	T	G	0.19305	NA	0	NA	NA	NA
chr10	49474223	G	A	0.19305	0	0	0	0.03	0
chr10	49474235	G	C	0	0.02	0.18315	0.16	0.02	0.11
chr10	49476262	A	C	0.19305	0	0	0.0015	0	0.006668
chr10	49476298	G	A	0	0	0	0.004511	0	0.01
chr10	49482760	G	A	0.772201	0.48	0	0.002998	0.46	0.006675
chr10	49482860	G	A	0	0.05	0.18315	0.21	0.08	0.25
chr10	49483459	A	C	0	NA	0.18315	NA	NA	NA
chr10	49505965	A	C	0	0.009619	0.18315	0.03	0	0.01
chr10	49505975	G	A	0.19305	0.13	0	0.006006	0.11	0.01
chr10	49515617	G	A	0	NA	0.18315	NA	0	0.00666
chr10	49515734	C	T	0.579151	0.29	0	0.001499	0.39	0.006662
chr10	49515779	G	C	1.1583	1.34	0	0	1.04	0
chr10	49515970	C	T	98.2625	98.32	99.8168	99.98	98.35	99.98
chr10	49516085	G	C	0.19305	NA	0	NA	NA	NA
chr10	49516270	C	T	1.35135	1.39	0	0.01	1.63	0.006662
chr10	49516492	A	C	0.19305	0.04	0	0.05	0	0.03
chr10	49516729	G	A	0.19305	0.02	0	0.16	0	0.09
chr10	49516874	C	T	0.19305	0	0	0.005995	NA	NA
chr10	49516888	T	A	0.19305	NA	0	NA	NA	NA
chr10	49524093	C	T	0.772201	0.27	1.64835	1.3	0.26	1.24
chr10	49524154	AGTC	A	0.19305	0.02	0	0	0.01	0
chr10	49524234	C	T	18.3398	17.29	18.1319	16.27	16.96	15.97
chr10	49524252	G	A	0.19305	0.00963	0	0.001503	0.03	0
chr10	49524271	C	T	0.3861	0.24	0	0.001506	0.25	0.006664
chr10	49524709	G	A	0.19305	0.01	0	0.001519	0.02	0
chr10	49528437	G	A	0.19305	0	0	0	0.03	0
chr10	49528438	C	T	0.19305	0.00961	0	0.001499	0.01	0
chr10	49530765	G	C	0.19305	NA	0	NA	NA	NA
chr10	49532621	T	C	0.19305	0.09	0	0	0.05	0
chr10	49532858	C	T	0.19305	0.03	0	0	0.03	0
chr10	49532975	C	G	0.19305	0.13	0	0	0.13	0
chr10	97458699	C	T	0.19305	0.14	0.549451	0.95	0.08	0.53
chr10	97459221	A	G	0	0	0.18315	0.001667	NA	NA
chr10	97459239	C	T	0.579151	1.19	0	0.001598	1.13	0
chr10	97460125	T	A	0.3861	0.03	0	0	0.05	0
chr10	97460142	G	C	0.3861	0.02	0	0	0.03	0
chr10	97460696	C	T	0	0	0.18315	0.02	NA	NA
chr10	97460950	C	T	20.4633	24.06	43.2234	47.3	20.58	41.99
chr10	97465864	G	A	0.19305	0.009615	0	0	0.06	0
chr10	97465888	G	A	1.73745	0.86	3.663	4.27	0.69	4.45
chr10	97466089	C	T	8.68726	12.33	1.0989	1.38	10.39	0.67
chr10	97467576	T	G	0.19305	0.14	0	0.02	0.11	0
chr10	97469082	C	T	0	0	0.18315	0.02	0	0.01
chr10	97476868	C	T	0	0.1	0.18315	0.57	0.09	0.51
chr10	97477911	G	C	0.19305	0.13	0	0	0.07	0
chr10	97478360	G	A	0.19305	0.82	0	0.05	0.46	0.006662
chr10	97480291	C	T	40.5405	44.47	53.663	55.97	39.55	55.47
chr10	97480292	G	A	0.19305	0	0	0	0.09	0
chr10	97480894	C	G	0.19305	0.08	0	0.007524	0.05	0
chr10	97481001	G	C	88.2239	88.8	98.1685	97.89	88.26	98.04
chr10	101579464	G	A	0	0.009812	0.18315	0.004656	NA	NA
chr10	101579569	G	A	0.19305	0.03	0	0.006012	0.02	0
chr10	101579690	G	T	0.19305	0.3	0	0	0.29	0
chr10	101579710	T	C	0.3861	0.37	0	0	0.34	0
chr10	101579727	C	T	0	0.03	0	0.02	0.05	0.03
chr10	101580299	G	A	7.14286	6.8	21.7949	22.2	6.76	22.28
chr10	101580343	G	A	0	0.02	0.18315	0.001501	0	0.02
chr10	101582891	C	T	0	0.04	0.18315	0.15	0.02	0.14
chr10	101583633	T	C	0.19305	NA	0	NA	0.05	0
chr10	101583675	A	T	0	NA	0	NA	0.02	0
chr10	101584741	T	C	0.19305	0.009647	0	0.009022	0.06	0
chr10	101584832	T	G	11.39	10.58	6.41026	7.16	10.2	7.75
chr10	101586019	C	T	0.19305	0.009643	0	0	0.01	0
chr10	101586076	C	T	0.19305	NA	0	NA	0.01	0
chr10	101586103	G	A	0	0.03	0.18315	0.14	0.01	0.11
chr10	101586147	C	T	0	0	0.18315	0.04	0.02	0.05
chr10	101587323	C	T	0	NA	0.18315	NA	NA	NA
chr10	101587340	C	G	0.19305	0.03	0	0	0.01	0
chr10	101587360	T	C	0.19305	0	0	0	0.02	0
chr10	113835231	G	C	0.3861	0.52	0	0	0.66	0
chr10	113835264	A	T	0	NA	0.18315	NA	NA	NA
chr10	113841459	C	T	0	0.02	0.18315	0.01	0	0.00667
chr10	113841491	T	C	0.19305	0.00961	0	0	NA	NA
chr10	113841506	G	GTTTTT	0.19305	NA	0	NA	0.01	0
chr10	113842433	T	A	0	0.06	0.3663	0.41	0.09	0.5
chr10	113844140	G	A	0.19305	0.54	0	0.001499	0.55	0
chr10	113845772	T	C	1.35135	0.88	0	0.004496	0.74	0
chr10	113847324	T	C	0	NA	0.18315	NA	NA	NA
chr10	113848997	A	G	0	0.009666	0.18315	0	NA	NA
chr10	113849078	G	T	0	0	0.18315	0.002997	NA	NA
chr10	113849606	G	T	0.965251	0.97	0	0	0.84	0.006664
chr10	113849729	G	A	0	0.02	0.3663	0.04	0.01	0.07
chr10	113849883	C	T	0	0	0.18315	0.001504	NA	NA
chr10	113850002	C	T	0	0.02	0.18315	0.28	0.05	0.25
chr10	113850156	C	G	40.7336	36.68	78.022	78.24	38.02	78.02
chr10	113850158	G	A	0.772201	0.68	0	0.01	0.66	0.01
chr10	113850245	G	A	0.3861	0.2	0.915751	1.12	0.21	1.04
chr10	113850357	T	C	0	0	0	0	NA	NA
chr10	113850500	T	A	0.3861	0.07	0	0.39	0.03	0.28
chr10	113850516	T	G	0.19305	NA	0	NA	NA	NA
chr10	113850527	G	A	0.19305	0.009787	0	0.003034	0.02	0
chr10	113852771	G	A	0	0.09	0	0.37	0.08	0.41
chr10	113852836	G	A	0	0	0.18315	0.01	NA	NA
chr10	113852908	T	C	0.965251	0.71	0	0.001498	0.9	0.006664
chr10	113852936	T	G	2.7027	1.96	0	0.01	1.9	0.02
chr10	113852971	C	T	3.861	2.87	0	0.05	2.59	0.03
chr10	113853006	C	G	1.1583	0.91	0	0.04	0.68	0.00666
chr10	113853011	T	C	11.0039	10.93	0	0.04	10.83	0.05
chr10	129467225	C	G	0	NA	0	NA	NA	NA
chr10	129467270	C	T	0	0	0.18315	0	0	0
chr10	129708019	C	T	15.0579	14.9	14.8352	13.16	14.42	13.49
chr10	129759267	T	C	0	NA	0	NA	NA	NA
chr10	129766800	A	G	3.861	2.12	13.0037	13.07	2.16	11.73
chr10	129766851	G	A	0.19305	0.36	0	0.02	0.37	0.006664
chr10	129766906	A	G	3.861	1.98	13.0037	12.64	2.16	11.73
chr11	18335774	G	A	0	NA	0.18315	NA	NA	NA
chr11	18335837	T	A	0.579151	0.27	0	0	0.29	0.006661
chr11	18338237	A	G	0	0	0.18315	0.05	0	0.01
chr11	18358006	G	T	0.19305	NA	0	NA	0.02	0
chr11	18358007	C	T	0.19305	NA	0	NA	0.02	0
chr11	18365795	A	G	0.772201	0.13	1.0989	0.81	0.24	0.7
chr11	22624852	G	A	0.3861	0.39	1.4652	1.76	0.28	1.76
chr11	22624928	C	T	1.1583	1.43	0	0.002998	1.67	0
chr11	22625178	C	A	0	0.02	0.18315	0.05	0.02	0.07
chr11	22625254	G	A	0.19305	0.11	0.3663	1.03	0.15	1.03
chr11	22625426	G	C	0	0	0	0.12	0.01	0.09
chr11	22625438	C	T	0	0.18	1.28205	1.03	0.16	0.8
chr11	22625741	T	C	0	NA	0.18315	NA	NA	NA
chr11	43882580	CAG	C	0.19305	NA	0	NA	0.08	0
chr11	43883120	G	T	0.772201	0.66	0	0	0.78	0
chr11	43892127	C	G	1.35135	0.58	0	0	0.61	0.006662
chr11	43901546	C	T	0.19305	0.12	0.732601	0.59	0.16	0.73
chr11	43901594	C	T	0.3861	0.05	0	0	0.05	0
chr11	43919045	A	G	0	0.03	0.3663	0.31	0.02	0.14
chr11	43919052	C	G	9.65251	9.93	25.4579	25.51	9.47	26.21
chr11	47232915	T	A	0	NA	0.18315	NA	0	0.006667
chr11	47234614	T	C	0.3861	0.45	0	0	0.41	0
chr11	47234644	T	C	0.19305	0.04	0	0	0.03	0
chr11	47237933	G	A	0.19305	0.1	0	0	0.1	0
chr11	60898111	T	A	0.19305	NA	0	NA	NA	NA
chr11	60899228	A	G	0.19305	NA	0	NA	NA	NA
chr11	61303059	A	C	0	NA	0	NA	NA	NA
chr11	61311794	G	C	0.19305	NA	0	NA	NA	NA
chr11	61313659	C	T	0	NA	0.18315	NA	NA	NA
chr11	61314100	C	T	0	0	0.18315	0.003001	NA	NA
chr11	61314347	T	C	0.19305	0	0	0	0.01	0.006663
chr11	61796077	G	A	0.19305	0.009619	0	0.03	0.01	0
chr11	61796148	C	G	0.579151	0.38	0	0	0.33	0
chr11	65860853	C	G	0.3861	0.12	0	0	0.16	0
chr11	65860863	G	A	28.9575	39.84	67.5824	72.48	25.58	67.65
chr11	65861425	C	G	0.19305	0.16	0	0	0.09	0
chr11	65861428	C	T	2.89575	6.8	0	0.01	5.39	0.006667
chr11	65862011	G	A	0.19305	0.07	0.3663	0.24	0.06	0.16
chr11	65862463	G	C	29.3436	25.3	67.5824	66.99	25.55	67.38
chr11	65863498	C	T	0.19305	NA	0	NA	NA	NA
chr11	65863656	C	T	0.19305	0.04	0.3663	0.29	0.06	0.3
chr11	65863661	C	T	0.19305	0.25	0	0	0.32	0.006685
chr11	65863890	C	T	1.35135	1.31	2.5641	2.54	0.81	3.47
chr11	65864605	A	C	7.33591	5.75	0	0.005998	5.87	0
chr11	65865036	G	A	0.3861	0.2	2.74725	2.19	0.25	1.69
chr11	65865227	C	T	1.1583	1.12	0	0.003001	1.08	0
chr11	65865889	ACAGAGG	A	0.19305	NA	0	NA	NA	NA
chr11	67392664	G	A	0	0.03	0	0	NA	NA
chr11	67392753	G	A	0.19305	0.38	0	0	0.33	0
chr11	67393490	A	G	27.4131	29.12	5.49451	7.29	28.62	7.34
chr11	67393559	T	G	0.19305	0.22	0	0	0.18	0
chr11	67393760	C	T	0.19305	0.15	0	0	0.18	0
chr11	67395780	C	T	0.3861	0.16	0	0	0.16	0
chr11	67396337	C	T	0.19305	0	0	0.0015	NA	NA
chr11	67397249	GGCA	G	0	NA	0.18315	NA	NA	NA
chr11	67397329	CGAG	C	0.772201	1.16	0	0	1.44	0
chr11	108227849	C	G	0.579151	0.16	1.8315	1.13	0.34	1.28
chr11	108235708	A	G	0.3861	0.76	0	0.01	0.6	0.00666
chr11	108235716	T	A	18.3398	19.88	0	0.16	19.25	0.07
chr11	108244000	G	C	2.3166	2.61	0	0.11	2.39	0.03
chr11	108244957	G	A	0	NA	0.18315	NA	NA	NA
chr11	108247060	C	T	0	0.02	0.18315	0.14	0.06	0.19
chr11	108248940	A	G	0.19305	0.22	0	0.0031	0.31	0
chr11	108249096	T	C	0	0.07	0.18315	0.33	0.06	0.19
chr11	108250929	G	T	0	0	0	0.004496	0	0.00667
chr11	108250933	A	G	0	0	0	0.001498	NA	NA
chr11	108251006	G	A	6.75676	5.91	0.3663	0.01	6.33	0.04
chr11	108251865	C	G	4.6332	5.58	0	0.02	4.66	0.00667
chr11	108251932	G	T	0	0	0.18315	0.02	0.02	0
chr11	108251933	A	C	0	NA	0.18315	NA	NA	NA
chr11	108251973	T	C	0	0.03	0.3663	0.1	0.01	0.07
chr11	108252824	C	T	0.579151	0.67	0	0.38	0.68	0.13
chr11	108253936	A	G	0	0	0.18315	0.007496	0	0.02
chr11	108254011	A	G	0.19305	0.21	0	0	0.22	0
chr11	108254034	T	C	0.3861	0.2	1.28205	1.11	0.32	1.15
chr11	108257514	C	G	0.19305	NA	0	NA	NA	NA
chr11	108257519	T	A	0.19305	0.19	0	0.04	0.13	0.03
chr11	108259051	C	A	1.9305	2.22	0	0.01	2.16	0.03
chr11	108259068	A	G	0	NA	0	NA	0	0.006659
chr11	108267198	C	T	0.19305	0.02	0	0.02	0.06	0.02
chr11	108267276	T	C	0.19305	0.27	2.01465	1.47	0.22	1.25
chr11	108267318	C	T	4.05405	5.11	0	0.01	4.13	0.006669
chr11	108268452	A	T	0	NA	0	NA	NA	NA
chr11	108271112	A	G	0.19305	0.04	0	0	0.02	0
chr11	108271147	G	A	0	0.009714	0	0.003003	NA	NA
chr11	108272572	A	G	3.66795	4.14	0	0.001501	4.04	0.00666
chr11	108272729	C	G	0.965251	0.49	4.21245	2.62	0.47	2.23
chr11	108279589	A	G	2.50965	2.37	0	0.004521	2.03	0.03
chr11	108284273	T	C	0.19305	0.009821	0	0	0.03	0
chr11	108287688	A	G	0.19305	0.07	0	0	0.06	0
chr11	108289005	C	T	7.14286	6.7	0.549451	0.06	7.03	0.07
chr11	108289623	C	T	0.19305	0.34	3.2967	1.89	0.39	1.93
chr11	108289753	T	G	0	0.02	0	0.23	0.02	0.04
chr11	108292659	C	T	0.19305	0.02	0	0	0.05	0
chr11	108299779	A	C	0	0.08	0.3663	0.31	0.03	0.32
chr11	108304673	A	C	0	NA	0.18315	NA	NA	NA
chr11	108304735	G	A	1.5444	2.49	14.1026	14.33	2.26	14.57
chr11	108310314	A	G	0.19305	NA	0	NA	NA	NA
chr11	108315883	G	A	0	0.04	0.3663	0.23	0.06	0.17
chr11	108315904	A	G	1.5444	1.74	0	0.005998	1.64	0
chr11	108316091	C	T	0.19305	0.35	0	0	0.36	0
chr11	108317409	G	A	3.0888	1.8	0	0.12	1.76	0.03
chr11	108317442	G	A	0.19305	NA	0	NA	NA	NA
chr11	108320043	G	C	1.35135	1.29	0	0.003004	1.31	0
chr11	108321323	T	G	0.3861	0.03	0	0	0.01	0
chr11	108321325	T	G	0.19305	NA	0	NA	NA	NA
chr11	108321385	T	G	0.19305	0.06	0	0	0.05	0
chr11	108321391	G	T	0.3861	0.18	0	0.001498	0.14	0
chr11	108327657	C	G	0.19305	0.25	0	0.004648	0.27	0
chr11	108327664	TTACA	CTACA	1.73745	2.46	0	0.006137	2.05	0
chr11	108327667	C	T	0.3861	0.05	0	0	0.1	0
chr11	108327667	C	A	0	0.08	0	0	0.09	0
chr11	108331444	A	G	0.19305	0.03	0	0	0.11	0
chr11	108332024	C	G	0	0	0	0.004532	NA	NA
chr11	108332899	A	C	0.19305	NA	0	NA	NA	NA
chr11	108335278	A	AT	0.3861	0	0	0	0.05	0
chr11	108343221	G	A	0.19305	NA	0	NA	NA	NA
chr11	108345900	C	G	0	NA	0.18315	NA	NA	NA
chr11	108353828	A	G	0	0	0.18315	0.05	0	0.02
chr11	125625780	A	T	2.50965	2.17	0	0	2.12	0
chr11	125625824	G	A	0.772201	0.53	0.18315	0	1.43	0.00666
chr11	125625837	A	G	0.19305	0	0.18315	0.11	0.07	0.34
chr11	125625842	T	C	0.579151	0	2.1978	1.29	0.27	1.94
chr11	125625845	A	G	24.9035	21.05	6.04396	7.63	23.98	5.97
chr11	125625851	C	G	24.9035	21.35	6.04396	7.62	23.99	5.95
chr11	125625863	C	T	0	0	0.18315	0.11	0.02	0.09
chr11	125625944	A	T	0	NA	0.18315	NA	0	0.01
chr11	125625996	G	A	0	0	0.3663	0.11	0.02	0.27
chr11	125626813	G	A	0.19305	NA	0	NA	NA	NA
chr11	125644576	C	G	0.19305	NA	0	NA	NA	NA
chr11	125655300	A	G	99.4208	99.51	95.0549	96.23	99.28	96.83
chr12	913403	A	C	0.19305	0.46	1.64835	1.97	0.32	1.87
chr12	913902	C	T	0	0	0.18315	0.001499	NA	NA
chr12	913903	G	A	0	0	0.18315	0.15	0.01	0.02
chr12	913935	G	A	0.19305	0.01	0	0	0.01	0
chr12	913969	C	T	0.19305	0	0	0.001498	NA	NA
chr12	914052	G	T	0.3861	0.16	1.28205	1.28	0.22	1.15
chr12	914438	T	G	0.19305	0.06	0	0	0.02	0
chr12	916528	C	A	0	0	0.18315	0.003654	0	0.006668
chr12	916703	G	C	2.89575	3.1	0.18315	0.01	3.31	0.01
chr12	926876	C	T	0.772201	0.86	3.11355	3.16	0.56	3.02
chr12	930134	A	G	0.19305	NA	0	NA	NA	NA
chr12	931231	C	T	0.772201	0.66	0	0.006027	0.91	0.006663
chr12	931305	T	C	0.19305	0.24	0	0	0.26	0
chr12	21470285	G	C	0	0	0.18315	0.2	0	0.14
chr12	21470339	G	A	0	NA	0	NA	0	0
chr12	21470348	T	TAAA	0.3861	0.06	0.3663	0.02	0	0.14
chr12	21471424	ATACT	A	0	0	0.18315	0.06	0	0.03
chr12	21471464	T	A	0.19305	0.17	0	0.003008	0.31	0
chr12	21471612	C	G	0	0.16	0.915751	0.52	0.19	0.43
chr12	21471635	T	G	4.6332	5	0.18315	0.22	4.87	0.02
chr12	21473551	CACT	C	0	0	0.18315	0.001578	NA	NA
chr12	21474840	C	T	0	0	0.18315	0.007511	NA	NA
chr12	21475555	C	T	0	0	0	0.003019	0.01	0
chr12	21483558	A	T	0	0.009785	0.18315	0.01	0	0.03
chr12	21486574	C	T	0.19305	0.21	0	0	0.17	0
chr12	21486579	G	A	0	0	0	0.06	0	0.04
chr12	21490289	C	T	11.9691	13.62	0	0.06	13.94	0.04
chr12	54182244	C	T	0	0	0.18315	0.001525	NA	NA
chr12	54183798	G	A	0	0.05	0.18315	0.11	0.01	0.05
chr12	54183874	A	T	0.579151	0.33	0	0.002085	0.24	0
chr12	54183897	C	A	5.21236	7.54	0	0.01	5.65	0
chr12	54183934	G	A	5.01931	7.58	0	0.02	4.79	0.006675
chr12	103966054	C	G	0.19305	0.07	0	0	0.03	0
chr12	103976950	C	T	0	0	0.18315	0.09	0	0.13
chr12	103982915	G	A	15.0579	16.04	1.64835	2.34	16.64	1.81
chr12	103985686	C	A	0.19305	0.03	0	0	0.07	0
chr12	103986956	G	A	2.89575	1.87	10.4396	9.9	2.15	9.53
chr12	103987063	A	C	0	NA	0.18315	NA	NA	NA
chr12	109088231	C	T	0.19305	NA	0	NA	NA	NA
chr12	109088262	C	T	0	0	0.18315	0.09	0.02	0.06
chr12	109088384	C	T	1.35135	2.34	1.28205	1.05	2	1.11
chr12	109088488	G	A	0.579151	0.82	0	0.01	0.62	0
chr12	109090067	T	C	0.3861	0.43	3.47985	2.49	0.46	2.81
chr12	109090105	G	A	0.579151	0.26	0	0.005998	0.3	0.01
chr12	109092665	G	A	0.3861	0.38	0	0.02	0.3	0.006667
chr12	109098445	A	G	0.19305	0.15	0	0	0.18	0
chr12	109098458	TG	T	0.19305	0.08	0	0	0.06	0.006667
chr12	109098550	G	C	0.19305	0.02	0	0	NA	NA
chr12	109098561	C	T	0	0.03	0.18315	0.14	0.03	0.06
chr12	109099264	C	A	0	0	0.18315	0.01	NA	NA
chr12	109101980	C	G	0.19305	0.08	0	0.001499	0.03	0
chr12	109109832	C	T	0	0.03	0.18315	0.02	0.01	0.006707
chr12	123633862	G	A	0	0.06	0.549451	0.3	0.07	0.23
chr12	123647997	G	A	0.19305	0.009703	0	0	0.02	0
chr12	123648087	G	T	0.19305	0.09	0	0	0.06	0.006662
chr12	123648090	G	A	0	0	0.18315	0.001506	NA	NA
chr12	123651048	C	T	0.19305	NA	0	NA	NA	NA
chr12	123652706	G	C	0	0	0.18315	0.007495	NA	NA
chr12	123652722	A	T	0.19305	0.11	0	0	0.08	0
chr12	123659582	C	G	0.3861	0.26	0	0	0.21	0
chr12	132624738	G	C	0.3861	0.93	0	0.01	0.8	0.01
chr12	132624741	T	A	1.35135	1.65	0	0.001504	1.48	0.006689
chr12	132624792	C	T	1.73745	1.31	0	0.001503	1.33	0
chr12	132624795	T	A	0	0.12	0.549451	0.48	0.08	0.92
chr12	132626154	C	T	0.965251	1.23	0.3663	0.64	0.81	0.3
chr12	132626172	C	T	0	0	0.18315	0.003926	NA	NA
chr12	132626230	C	T	0.579151	0.33	1.8315	2.43	0.44	2.11
chr12	132632371	C	T	0.3861	0.02	0	0	0.05	0
chr12	132632750	C	T	0	0	0	0.007771	0	0.006676
chr12	132635899	C	T	2.3166	2.79	0	0.06	2.74	0.04
chr12	132638022	G	C	0	NA	0.18315	NA	NA	NA
chr12	132638056	C	T	0.19305	0.11	0	0	0.09	0
chr12	132642666	T	G	0	0	0.18315	0.003021	0.01	0
chr12	132642728	T	G	0.19305	0.15	0	0	0.22	0
chr12	132642903	G	C	0	0.04	0.18315	0.02	0.05	0.01
chr12	132643241	C	T	0.3861	0.25	0	0.003056	0.09	0.006664
chr12	132643252	C	T	0.19305	0.27	0.18315	0.13	0.17	0.19
chr12	132643282	G	A	0.19305	0	0	0	0	0
chr12	132643868	G	A	0.19305	0.07	0.18315	0.41	0.05	0.47
chr12	132643890	C	T	0	0	0.18315	0.02	0	0.00667
chr12	132643940	T	C	13.7066	14.25	15.2015	12.97	14.99	12.43
chr12	132648954	G	A	0	0	0.18315	0	NA	NA
chr12	132649021	T	C	0	0.02	0.18315	0.07	0.01	0.1
chr12	132649389	G	A	0.19305	0.02	0	0	0.03	0
chr12	132649430	C	T	0.19305	0.16	0	0	0.15	0
chr12	132659464	T	C	0	NA	0	NA	NA	NA
chr12	132660983	C	T	0	0.009671	0.3663	0.16	0.05	0.07
chr12	132661618	A	G	0.19305	0	0	0.007492	0	0.02
chr12	132664444	C	T	0	0.03	0	0	0.03	0
chr12	132665311	A	G	0.19305	0	0	0	NA	NA
chr12	132667585	A	G	0.19305	NA	0	NA	NA	NA
chr12	132668358	G	A	0.19305	0.02	0	0.04	0	0.09
chr12	132668439	G	A	0	0	0.18315	0.004543	0	0.006668
chr12	132668439	G	C	0.19305	0.02	0.18315	0.13	0.08	0.17
chr12	132668440	G	A	1.35135	1.19	0	0.009086	1.53	0.006667
chr12	132668440	G	C	0	0.07	0.18315	0.03	0.05	0.01
chr12	132668446	A	T	0.19305	0.23	1.4652	1.38	0.3	1.52
chr12	132668662	T	G	0	NA	0.18315	NA	0	0.006667
chr12	132672637	C	T	0	0.009909	0	0	NA	NA
chr12	132672779	C	T	0.19305	0.11	0	0	0.11	0.006673
chr12	132675800	C	A	0	NA	0.18315	NA	0	0.006662
chr12	132675820	C	A	0.19305	0.13	0	0	0.13	0
chr12	132676099	C	T	0.19305	0.13	0	0	0.11	0
chr12	132676107	T	C	2.12355	2.83	0	0.02	2.51	0.00666
chr12	132676594	A	T	0	0.02	0.3663	0.15	0.03	0.15
chr12	132677385	C	T	0.3861	1.06	0	0.01	0.9	0.02
chr12	132677388	C	T	0.19305	0.23	1.28205	0.83	0.24	0.91
chr12	132677409	G	A	2.50965	1.5	10.6227	10.76	1.81	11.64
chr12	132679563	G	A	0.19305	NA	0	NA	NA	NA
chr12	132680034	C	T	0	NA	0.18315	NA	NA	NA
chr12	132680212	G	A	0.3861	0.31	0	0	0.45	0
chr12	132681251	C	A	0	0.34	1.8315	1.71	0.45	2.01
chr13	32319134	A	G	0.19305	0.02	0.18315	0.23	0.07	0.23
chr13	32319145	C	T	0.579151	0.009841	0	0	0.01	0
chr13	32319184	C	G	0.19305	0.27	0	0	0.32	0
chr13	32326142	A	G	0.19305	0.07	0	0.004507	0.06	0.01
chr13	32330979	G	A	0.19305	0.03	0	0.001587	0.02	0
chr13	32332343	A	C	2.89575	2.4	3.11355	3.5	2	2.92
chr13	32332456	C	A	0	0.009915	0.18315	0.11	0.03	0.26
chr13	32332518	A	G	0.3861	0.45	0	0.001506	0.41	0
chr13	32332722	A	G	0	NA	0.18315	NA	0	0.02
chr13	32332992	T	C	0	0.04	0.3663	0.11	0.01	0.09
chr13	32333276	T	C	0.772201	0.58	0	0	0.47	0
chr13	32336319	C	G	0	0.009827	0.18315	0.13	0	0.01
chr13	32336493	A	T	0.19305	0.59	0	0	0.35	0
chr13	32336944	T	A	0.19305	0.03	0	0	0.05	0
chr13	32337141	T	C	1.1583	1.01	0	0.001506	0.97	0.006665
chr13	32337315	A	T	1.1583	1.02	0	0.00151	0.97	0.00667
chr13	32337326	A	G	4.2471	4.27	3.11355	3.5	4.38	2.95
chr13	32337410	C	G	0	0	0.18315	0.02	0.01	0.006677
chr13	32337573	A	G	0	0	0.3663	0.009095	0	0.01
chr13	32337911	G	A	0	NA	0	NA	NA	NA
chr13	32338121	C	T	0	NA	0.18315	NA	NA	NA
chr13	32338224	G	A	0.579151	1.14	0	0.006434	0.88	0
chr13	32338247	A	G	0.19305	NA	0	NA	NA	NA
chr13	32338445	A	C	1.9305	1.9	0	0.004507	1.87	0
chr13	32338542	A	G	0.965251	0.6	0	0	0.56	0
chr13	32338596	C	T	0.579151	0.74	0	0.01	0.9	0
chr13	32338613	G	T	0	0.1	0.915751	0.8	0.15	1
chr13	32338626	C	G	0	NA	0.18315	NA	0	0.006676
chr13	32339036	C	A	1.1583	0.85	0	0	1.03	0
chr13	32339127	G	A	0.19305	NA	0	NA	NA	NA
chr13	32339546	C	T	0.19305	0	0	0.001515	NA	NA
chr13	32339553	C	T	0.19305	0.27	0	0.009083	0.24	0
chr13	32339829	C	T	0.19305	0.009798	0	0	0.01	0
chr13	32339995	T	G	1.1583	0.8	0	0.001509	0.93	0.02
chr13	32340059	G	A	1.35135	1.88	0	0.00452	2.32	0
chr13	32340099	C	T	0.772201	0.53	2.5641	2.72	0.54	3.39
chr13	32340123	A	C	0.3861	0.32	0	0	0.21	0
chr13	32340234	G	A	0.3861	0.16	0	0	0.18	0
chr13	32340455	C	T	0.19305	0.2	0.3663	0.49	0.09	0.5
chr13	32340470	T	A	0	NA	0	NA	NA	NA
chr13	32340575	C	A	1.35135	1.03	0	0	1.01	0
chr13	32340678	G	A	0.19305	0.87	0.18315	0.09	0.62	0.07
chr13	32340702	A	G	1.35135	1.31	0	0.02	1.16	0.01
chr13	32340767	G	T	1.1583	0.98	0	0	1.19	0
chr13	32341176	G	T	0	0.01	0.18315	0.12	0	0.14
chr13	32346880	A	G	0	NA	0	NA	NA	NA
chr13	32346895	C	T	0.19305	NA	0	NA	0.02	0
chr13	32354870	G	C	2.7027	2.65	0	0.001501	2.63	0.006664
chr13	32355003	C	A	1.5444	0.47	0	0	0.68	0
chr13	32355085	A	C	0	0	0.18315	0.008993	NA	NA
chr13	32355172	A	G	2.89575	3.41	0	0.001501	3.24	0.006661
chr13	32355243	C	G	0.19305	0.02	0	0	NA	NA
chr13	32355250	T	C	91.8919	93.3	99.8168	99.96	93.69	99.97
chr13	32356461	T	C	0	0.26	0.18315	0.03	0.18	0.01
chr13	32356496	C	T	0.772201	0.29	0	0.006013	0.29	0.006662
chr13	32356536	C	T	0.19305	0.009722	0	0.11	0	0.09
chr13	32362582	A	G	0	0.07	0	0	0.01	0
chr13	32363258	C	T	0	NA	0.3663	NA	NA	NA
chr13	32363294	G	A	0.19305	0.02	0	0	0.01	0
chr13	32363351	G	T	0	0.03	0.3663	0.18	0.01	0.22
chr13	32370490	C	T	0.19305	0	0	0	0.05	0
chr13	32371035	A	C	0.19305	0.07	0.18315	0.14	0.05	0.27
chr13	32379392	A	T	4.05405	4.19	0	0.003013	3.93	0
chr13	32379413	G	A	0	0.12	0.732601	0.44	0.1	0.43
chr13	32379467	G	A	0	0.04	0.18315	0.06	0	0.03
chr13	32380124	G	A	0.772201	0.19	0	0.004514	0.32	0.006673
chr13	32394814	C	T	0.19305	0.02	0	0	0.02	0
chr13	32396988	T	C	0	0	0.18315	0.007492	NA	NA
chr13	32397030	G	C	0.19305	0.58	0	0	0.37	0
chr13	32398243	G	A	2.7027	2.59	0	0.004496	2.65	0.006661
chr13	32398489	A	T	0	0.15	0.915751	0.9	0.19	0.66
chr13	32398733	A	G	0	0	0.18315	0.001516	NA	NA
chr13	32398747	A	G	10.0386	10.99	0.18315	0.18	11.37	0.11
chr13	32398762	T	C	0.19305	0.02	0	0	0.01	0
chr13	102846322	C	T	0	0.02	0.18315	0.11	0	0.09
chr13	102854340	G	A	1.9305	2.23	0	0	2.4	0.006663
chr13	102856093	A	G	0.19305	0.009864	0	0	NA	NA
chr13	102858387	G	A	1.1583	1.08	0	0.007494	1.15	0.03
chr13	102861594	A	G	0.965251	0.71	3.663	3.63	0.66	3.21
chr13	102861601	A	G	7.52896	8.21	0	0.17	7.74	0.09
chr13	102862246	G	A	0.19305	0	0	0.001502	NA	NA
chr13	102862276	C	T	0.772201	0.19	0	0.001502	0.28	0
chr13	102862408	G	A	0.19305	0.18	0	0.002999	0.34	0
chr13	102862432	G	T	0.19305	NA	0	NA	NA	NA
chr13	102862477	C	G	0.3861	0.23	0	0	0.29	0
chr13	102862647	C	T	0	0	0.18315	0.001501	NA	NA
chr13	102862735	G	C	4.82625	3.89	4.57875	4.53	4.09	5.26
chr13	102862860	C	T	0.3861	0.22	0	0.001499	0.23	0
chr13	102862915	T	A	0	NA	0	NA	NA	NA
chr13	102862917	G	A	0.3861	0.18	0	0.04	0.13	0.04
chr13	102862938	G	C	0	0.04	0.18315	0.23	0.01	0.29
chr13	102866343	G	A	0	0.04	0.18315	0.07	0.06	0.14
chr13	102868215	A	G	0	0.17	1.4652	1.33	0.23	1.23
chr13	102872337	G	A	0	0.07	0.3663	0.12	0.06	0.22
chr13	102872382	C	A	0	0.009639	0.18315	0.0015	NA	NA
chr13	102872396	A	C	0.965251	1.33	0	0.001503	1.17	0
chr13	102875368	G	A	0.3861	0.14	0	0.006007	0.16	0
chr13	102875499	G	C	99.8069	99.41	100	100	99.34	100
chr13	102875500	G	A	0.19305	0	0	0.001502	0	0
chr13	102875526	A	G	0	0	0.18315	0.01	0	0.02
chr13	102875652	G	C	42.6641	45.58	23.9927	22.68	45.16	21.21
chr13	102875698	C	T	0	0.06	0.18315	0.11	0.03	0.12
chr13	102875780	C	A	0	0	0	0.001503	NA	NA
chr13	102875835	G	T	0.19305	NA	0	NA	NA	NA
chr13	108208627	GTTC	TTTC	0.19305	0.009815	0	0	0.01	0
chr13	108208700	C	T	11.7761	10.61	0	0.007492	11.36	0.02
chr13	108208744	G	T	0	0.07	0.18315	0.2	0.05	0.23
chr13	108208880	C	A	0.579151	0.31	0	0	0.45	0
chr13	108209253	G	C	0	0.02	0.18315	0.01	0.01	0.03
chr13	108209471	C	T	1.9305	1.98	0	0.007496	1.75	0.01
chr13	108209981	T	A	0	0.13	0	0	0.15	0
chr13	108210371	C	T	0	0	0.18315	0.02	0	0.01
chr13	108210385	C	T	0.19305	NA	0	NA	NA	NA
chr13	108210583	T	C	0.772201	0.64	0	0	0.63	0
chr13	108210769	A	C	0	0	0.18315	0.04	0	0
chr13	108210989	T	C	0	0	0.18315	0.003004	0	0.00667
chr13	108211243	G	A	10.8108	10.8	15.5678	17.6	10.44	18.58
chr13	108211256	G	T	0.3861	0.13	0	0	0.14	0
chr13	108211261	G	A	1.1583	1.05	5.12821	5.84	0.91	6.47
chr14	20343642	A	T	0.19305	NA	0	NA	NA	NA
chr14	20343684	A	G	0	0.04	0.18315	0.16	0.03	0.13
chr14	20345103	C	T	0.3861	0.17	0	0	0.13	0
chr14	20346904	G	A	0	0	0.18315	0.03	NA	NA
chr14	20350539	TCAA	T	0.19305	0.02	0	0	0.01	0
chr14	20351065	A	G	0	0.16	0	0	0.11	0
chr14	20351068	G	A	3.861	4.03	0	0.006	4.24	0.03
chr14	20352245	A	T	0.19305	0.15	0	0	0.08	0
chr14	20354097	A	G	3.28185	2.27	0	0.01	2.36	0
chr14	20354109	G	A	0.19305	0	0	0	NA	NA
chr14	20354149	A	G	0.772201	0.26	2.9304	2.6	0.25	2.93
chr14	20354160	C	T	0	NA	0.18315	NA	NA	NA
chr14	20354893	G	A	0.965251	1.07	7.14286	5.67	1.13	5.65
chr14	20355775	G	A	0	0.01	0.18315	0.03	0.01	0.07
chr14	20356003	C	T	0	0	0	0.001498	0	0
chr14	20456008	G	C	1.1583	0.62	4.21245	3.18	0.92	3.58
chr14	20456995	T	G	33.7838	36.51	46.1538	48.18	35.63	47.64
chr14	20457042	C	T	0.19305	0.009707	0	0	0.01	0
chr14	20457129	G	A	0	0	0.18315	0.001499	0	0.01
chr14	20457204	T	C	0	0	0.18315	0.001499	0	0.01
chr14	20457272	G	A	1.73745	1.82	0	0.004495	1.73	0.01
chr14	45136202	G	C	0.19305	0.04	0	0.25	0.03	0.27
chr14	45136260	A	G	4.2471	3.82	1.8315	1.32	3.94	1.3
chr14	45136285	A	G	0	NA	0.18315	NA	NA	NA
chr14	45136389	A	G	0.19305	NA	0	NA	NA	NA
chr14	45136522	A	C	0.3861	0.53	0	0	0.65	0
chr14	45136535	G	C	0.19305	0.11	0	0	0.08	0
chr14	45137084	C	T	38.61	41.17	6.22711	6.24	40.02	6.21
chr14	45137087	C	T	0	0.04	0.549451	0.56	0.08	0.53
chr14	45137173	G	T	0	0	0.18315	0.002999	NA	NA
chr14	45137184	A	G	0.3861	0.3	0.732601	1.49	0.21	1.32
chr14	45137210	A	G	0.19305	0.009653	0	0	NA	NA
chr14	45151404	A	C	0.579151	0.26	0	0	0.39	0
chr14	45151412	G	A	0.19305	0.07	0	0	0.08	0
chr14	45151518	C	T	1.35135	0.8	0	0.00151	0.76	0
chr14	45154750	T	C	0	0.02	0.18315	0.12	0.02	0.23
chr14	45159275	C	G	0	0.04	0.3663	0.11	0.02	0.15
chr14	45164413	G	A	0	0.009628	0.18315	0.007497	0	0.006666
[truncated: 858 more rows]

## Sheet: Supplementary Fig 2
Supplementary Figure 2
Well	ExptType	Experiment	Sample	TargetType	Target	Status	Concentration	Supermix	CopiesPer20uLWell	PoissonConfMax	PoissonConfMin	Positives	Negatives	Ch1+Ch2+	Ch1+Ch2-	Ch1-Ch2+	Ch1-Ch2-	Linkage	AcceptedDroplets	Ratio	PoissonRatioMax	PoissonRatioMin	FractionalAbundance	PoissonFractionalAbundanceMax	PoissonFractionalAbundanceMin	ReferenceAssayNumber	TargetAssayNumber	Threshold	MeanAmplitudeofPositives	MeanAmplitudeofNegatives	MeanAmplitudeTotal	PoissonConfMax68	PoissonConfMin68	PoissonRatioMax68	PoissonRatioMin68	PoissonFractionalAbundanceMax68	PoissonFractionalAbundanceMin68
A05	Absolute Quantification	ABS	0110A	Ch1_FAM	Allele 1	OK	25.6	ddPCR Supermix for Probes (no dUTP)	512	28.3	22.9	349	15842	12	337	340	15502	0.335	16191	0.99	1.14	0.84	49.8	53.5	46.1	1	1	2868	9687.6	1354	1533.7	27	24.3	1.07	0.92	51.7	47.9
A05	Absolute Quantification	ABS	0110A	Ch2_VIC	Allele 2	OK	25.9	ddPCR Supermix for Probes (no dUTP)	518	28.6	23.2	352	15839	12	337	340	15502	0.335	16191	0.99	1.14	0.84	49.8	53.5	46.1	1	1	1983	5836.9	998.49	1103.7	27.2	24.5	1.07	0.92	51.7	47.9
B03	Absolute Quantification	ABS	28	Ch1_FAM	Allele 1	OK	No Call	ddPCR Supermix for Probes (no dUTP)				0	18197	0	0	6509	11688	0	18197							1	1	0	0	929.79	929.79
B03	Absolute Quantification	ABS	28	Ch2_VIC	Allele 2	OK	521	ddPCR Supermix for Probes (no dUTP)	10420	534	508	6509	11688	0	0	6509	11688	0	18197							1	1	1878	4322.6	1317.8	2392.6	527	514
